# Supplementary material for: Omicron subvariant BA.5 efficiently infects lung cells
Source: Nat Commun. 2023 Jun 13;14:3500. doi: 10.1038/s41467-023-39147-4 (PMC10262933; doi:10.1038/s41467-023-39147-4)
Supplement: Supplementary file 3 — Source Data File [file 41467_2023_39147_MOESM3_ESM.xlsx]

## Sheet: Fig.1B
																																	Probed with: (1) anti-SARS-CoV-2 S2 (Rabbit) / (2) anti-Rabbit-HRPO
	Lane	Sample
	1	No Sample
	2	Marker
	3	VSVpp (No S)
	4	VSVpp (B.1 S)
	5	VSVpp (BA.1 S)
	6	VSVpp (BA.2 S)
	7	VSVpp (BA.2.12.1 S)
	8	VSVpp (BA.4/BA.5 S)
	9	Marker
	10	Irrelevant sample
	11	Irrelevant sample
	12	Irrelevant sample
	13	Irrelevant sample
	14	Irrelevant sample
	15	No Sample
																																	Probed with: (1) anti-VSV M (Mouse) / (2) anti-Mouse-HRPO

## Sheet: Fig.1C
	Trial 1								Trial 2								Trial 3
			B.1	BA.1	BA.2	BA.2.12.1	BA.4/BA.5				B.1	BA.1	BA.2	BA.2.12.1	BA.4/BA.5				B.1	BA.1	BA.2	BA.2.12.1	BA.4/BA.5
	Raw Data [Densitometry]	S0	1562.12	835.97	953.042	1020.46	969.498		Raw Data [Densitometry]	S0	3705.83	2940.1	1466.92	2717.67	1760.03		Raw Data [Densitometry]	S0	2507.64	1675.23	1987.25	1646.18	1936.6
		S2	30771.5	9603.99	7204.02	7691.09	14795.3			S2	28591.1	18812.4	10481.4	10878.6	29809.7			S2	31727.1	15703.4	9507.92	9656.86	19174.2
		Total S	32333.6	10440	8157.06	8711.54	15764.8			Total S	32297	21752.5	11948.3	13596.3	31569.7			Total S	34234.7	17378.6	11495.2	11303	21110.8
	Normalized Data [%]	S0	4.83127	8.00741	11.6836	11.7138	6.14976		Normalized Data [%]	S0	11.4742	13.5161	12.2773	19.9883	5.57507		Normalized Data [%]	S0	7.32485	9.63962	17.2877	14.5641	9.17347
		S2	95.1687	91.9926	88.3164	88.2862	93.8502			S2	88.5258	86.4839	87.7227	80.0117	94.4249			S2	92.6752	90.3604	82.7123	85.4359	90.8265

## Sheet: Fig.1D
			293T (+ACE2)																													A549-ACE2
			Trial 1									Trial 2									Trial 3											Trial 1									Trial 2
	Raw Data [Counts per Second ]			No Spike	B.1	B.1.617.2	BA.1	BA.2	BA.2.12.1	BA.4/BA.5			No Spike	B.1	Delta	BA.1	BA.2	BA.2.12.1	BA.4/BA.5			No Spike	B.1	Delta	BA.1	BA.2	BA.2.12.1	BA.4/BA.5					No Spike	B.1	B.1.617.2	BA.1	BA.2	BA.2.12.1	BA.4/BA.5			No Spike	B.1	Delta	BA.1	BA.2	BA.2.12.1	BA.4/BA.5
			Replicate 1	583	73907	99990	35783	35036	59649	61402		Replicate 1	461	66500	92733	36318	36150	56484	65754		Replicate 1	541	63675	93441	33828	43119	48587	71012				Replicate 1	21	712	1102	294	342	330	572		Replicate 1	26	947	1349	294	253	360	706
			Replicate 2	629	78859	99348	37623	34489	52827	53224		Replicate 2	448	67061	108274	38338	35579	56277	64645		Replicate 2	445	61839	100864	31870	33728	47320	67284				Replicate 2	24	704	1129	277	394	279	656		Replicate 2	22	916	1338	291	312	375	662
			Replicate 3	432	74034	93937	34760	33063	57526	60501		Replicate 3	381	69059	91792	35911	35336	55303	62622		Replicate 3	530	60446	107169	31194	42925	45974	65849				Replicate 3	39	740	1122	280	368	260	648		Replicate 3	29	912	1330	334	291	352	588
			Replicate 4	472	69513	98029	31630	30326	53770	57594		Replicate 4	382	62247	98510	29359	31829	49516	59575		Replicate 4	481	65009	91065	36614	42191	42440	61840				Replicate 4	29	800	1177	293	358	288	580		Replicate 4	32	1000	1282	274	258	336	652
			MEAN	529	74078.2	97826	34949	33228.5	55943	58180.2		MEAN	418	66216.8	97827.2	34981.5	34723.5	54395	63149		MEAN	499.25	62742.2	98134.8	33376.5	40490.8	46080.2	66496.2				MEAN	28.25	739	1132.5	286	365.5	289.25	614		MEAN	27.25	943.75	1324.75	298.25	278.5	355.75	652
			SD	92.3291	3817.87	2718.14	2509.8	2106.17	3197.48	3682.1		SD	42.4814	2865.33	7571.36	3895.67	1959.6	3293.17	2712.64		SD	44.5898	2008.05	7327.55	2430.23	4526.18	2651.01	3790.87				SD	7.88987	43.4971	31.7962	8.75595	21.8098	29.5677	44.121		SD	4.272	40.6315	29.5452	25.4083	27.9821	16.2558	48.6895
	Normalized Data [Fold of B.1]			No Spike	B.1	B.1.617.2	BA.1	BA.2	BA.2.12.1	BA.4/BA.5			No Spike	B.1	Delta	BA.1	BA.2	BA.2.12.1	BA.4/BA.5			No Spike	B.1	Delta	BA.1	BA.2	BA.2.12.1	BA.4/BA.5					No Spike	B.1	B.1.617.2	BA.1	BA.2	BA.2.12.1	BA.4/BA.5			No Spike	B.1	Delta	BA.1	BA.2	BA.2.12.1	BA.4/BA.5
			Replicate 1	0.00787006	0.997688	1.34979	0.483043	0.472959	0.805216	0.82888		Replicate 1	0.00696198	1.00428	1.40045	0.548471	0.545934	0.853017	0.993012		Replicate 1	0.00862258	1.01487	1.48928	0.539158	0.68724	0.77439	1.13181				Replicate 1	0.0284168	0.963464	1.4912	0.397835	0.462788	0.446549	0.774019		Replicate 1	0.0275497	1.00344	1.4294	0.311523	0.268079	0.381457	0.748079
			Replicate 2	0.00849102	1.06454	1.34112	0.507882	0.465575	0.713124	0.718483		Replicate 2	0.00676566	1.01275	1.63515	0.578977	0.537311	0.849891	0.976264		Replicate 2	0.00709251	0.985604	1.60759	0.507951	0.537564	0.754197	1.07239				Replicate 2	0.0324763	0.952639	1.52774	0.374831	0.533153	0.377537	0.887686		Replicate 2	0.0233113	0.970596	1.41775	0.308344	0.330596	0.397351	0.701457
			Replicate 3	0.00583167	0.999403	1.26808	0.469234	0.446325	0.776557	0.816717		Replicate 3	0.00575383	1.04292	1.38624	0.542325	0.533641	0.835181	0.945712		Replicate 3	0.00844726	0.963402	1.70808	0.497177	0.684148	0.732744	1.04952				Replicate 3	0.052774	1.00135	1.51827	0.37889	0.49797	0.351827	0.876861		Replicate 3	0.0307285	0.966358	1.40927	0.353907	0.308344	0.37298	0.623046
			Replicate 4	0.00637164	0.938373	1.32332	0.426981	0.409378	0.725854	0.777475		Replicate 4	0.00576893	0.940049	1.48769	0.443377	0.480679	0.747787	0.899697		Replicate 4	0.00766629	1.03613	1.45141	0.583562	0.67245	0.676418	0.98562				Replicate 4	0.0392422	1.08254	1.59269	0.396482	0.484438	0.389716	0.784844		Replicate 4	0.0339073	1.0596	1.35841	0.290331	0.273377	0.356026	0.690861
			MEAN	0.0071411	1	1.32058	0.471785	0.448559	0.755188	0.785389		MEAN	0.0063126	1	1.47738	0.528288	0.524391	0.821469	0.953671		MEAN	0.00795716	1	1.56409	0.531962	0.645351	0.734437	1.05983				MEAN	0.0382273	1	1.53248	0.387009	0.494587	0.391407	0.830853		MEAN	0.0288742	1	1.40371	0.316026	0.295099	0.376954	0.690861
			SD	0.00124637	0.0515383	0.0366929	0.0338804	0.0284316	0.0431636	0.0497056		SD	0.00064155	0.0432719	0.114342	0.0588321	0.0295937	0.0497332	0.0409661		SD	0.000710682	0.0320048	0.116788	0.0387336	0.0721393	0.0422523	0.0604198				SD	0.0106764	0.0588594	0.043026	0.0118484	0.0295126	0.0400104	0.0597037		SD	0.00452662	0.0430532	0.0313061	0.0269227	0.0296499	0.0172247	0.0515915
[truncated: 8 more columns]

## Sheet: Fig.2A
	Left Panel																		Right Panel
	Raw Data [Mean Fluorescence Intensity]								Normalized Data [Fold over Background]										Area Under Curve Analysis
		solACE2-Fc [0 µg/ml]								solACE2-Fc [0 µg/ml]										No Spike	B.1	BA.1	BA.2	BA.2.12.1	BA.5
		pCAGGS	B.1	BA.1	BA.2	BA.2.12.1	BA.5			pCAGGS	B.1	BA.1	BA.2	BA.2.12.1	BA.5
																			Trial 1	2.04481	12.8351	28.562	30.3846	31.7654	35.2641
	Trial 1	7.07	45.03	17.25	15.68	17.66	19.97		Trial 1	1	1	1	1	1	1				Trial 2	1.70308	44.8651	44.8131	41.5544	27.7562	32.2912
	Trial 2	7.55	12.25	11.06	11.02	15.07	17.07		Trial 2	1	1	1	1	1	1				Trial 3	1.9828	32.8507	30.1248	27.4726	34.1418	39.899
	Trial 3	142.15	290.21	280.68	280.81	306.87	216.91		Trial 3	1	1	1	1	1	1
																			MEAN	1.91023	30.1836	34.5	33.1372	31.2212	35.8181
	MEAN	52.2567	115.83	102.997	102.503	113.2	84.65		MEAN	1	1	1	1	1	1				SD	0.182059	16.1807	8.96558	7.43352	3.2274	3.83404
	SD	77.8503	151.904	153.909	154.436	167.728	114.55		SD	0	7.85046e-17	0	0	0	0				SEM	0.105112	9.34192	5.17628	4.29175	1.86334	2.21358
		solACE2-Fc [0.0032 µg/ml]								solACE2-Fc [0.0032 µg/ml]
		pCAGGS	B.1	BA.1	BA.2	BA.2.12.1	BA.5			pCAGGS	B.1	BA.1	BA.2	BA.2.12.1	BA.5
	Trial 1	6.85	16.29	15.99	19.19	22.72	22.59		Trial 1	0.968883	0.361759	0.926957	1.22385	1.28652	1.1312
	Trial 2	6.49	14.86	12.31	14.49	18.53	22.48		Trial 2	0.859603	1.21306	1.11302	1.31488	1.2296	1.31693
	Trial 3	153.25	289.16	310.89	307.56	320.42	257.81		Trial 3	1.07809	0.996382	1.10763	1.09526	1.04416	1.18856
	MEAN	55.53	106.77	113.063	113.747	120.557	100.96		MEAN	0.968857	0.857067	1.0492	1.21133	1.18676	1.21223
	SD	84.6282	157.956	171.333	167.864	173.099	135.836		SD	0.109242	0.44242	0.105903	0.110345	0.126735	0.0951024
		solACE2-Fc [0.0016 µg/ml]								solACE2-Fc [0.0016 µg/ml]
		pCAGGS	B.1	BA.1	BA.2	BA.2.12.1	BA.5			pCAGGS	B.1	BA.1	BA.2	BA.2.12.1	BA.5
	Trial 1	7.98	21.18	23.37	23.42	27.66	29.59		Trial 1	1.12871	0.470353	1.35478	1.49362	1.56625	1.48172
	Trial 2	6.51	21.37	18.54	18.85	23.64	27.28		Trial 2	0.862252	1.74449	1.67631	1.71053	1.56868	1.59813
	Trial 3	131.89	431.25	418.52	421.42	436.15	368.68		Trial 3	0.927823	1.48599	1.49109	1.50073	1.42129	1.69969
	MEAN	48.7933	157.933	153.477	154.563	162.483	141.85		MEAN	0.972929	1.23361	1.5074	1.56829	1.51874	1.59318
	SD	71.9676	236.699	229.547	231.116	237.011	196.444		SD	0.138839	0.673519	0.161383	0.123229	0.0844055	0.109068
		solACE2-Fc [0.08 µg/ml]								solACE2-Fc [0.08 µg/ml]
		pCAGGS	B.1	BA.1	BA.2	BA.2.12.1	BA.5			pCAGGS	B.1	BA.1	BA.2	BA.2.12.1	BA.5
	Trial 1	6.78	58.93	56.21	52.68	75.17	65.51		Trial 1	0.958982	1.30868	3.25855	3.35969	4.25651	3.28042
	Trial 2	6.11	61.19	49.48	43.19	49.97	64.32		Trial 2	0.809272	4.9951	4.47378	3.91924	3.31586	3.76801
	Trial 3	146.89	1074.84	1034.5	913.86	1019.51	819.47		Trial 3	1.03335	3.70366	3.68569	3.25437	3.32229	3.77793
	MEAN	53.26	398.32	380.063	336.577	381.55	316.433		MEAN	0.933866	3.33582	3.80601	3.5111	3.63155	3.60879
	SD	81.0867	585.885	566.769	499.965	552.633	435.643		SD	0.114129	1.87054	0.616484	0.357358	0.54124	0.284417
		solACE2-Fc [0.4 µg/ml]								solACE2-Fc [0.4 µg/ml]
		pCAGGS	B.1	BA.1	BA.2	BA.2.12.1	BA.5			pCAGGS	B.1	BA.1	BA.2	BA.2.12.1	BA.5
	Trial 1	6.78	215.78	184.74	170.74	205.06	238.38		Trial 1	0.958982	4.79192	10.7096	10.889	11.6116	11.9369
	Trial 2	6.36	219.43	177.99	162.93	150.46	221.84		Trial 2	0.842384	17.9127	16.0931	14.7849	9.98407	12.9959
	Trial 3	137.19	3628.91	3215.76	2721.65	3418.38	2824.49		Trial 3	0.965107	12.5044	11.457	9.69214	11.1395	13.0215
	MEAN	50.11	1354.71	1192.83	1018.44	1257.97	1094.9		MEAN	0.922158	11.7363	12.7532	11.7887	10.9117	12.6514
	SD	75.4138	1969.52	1751.91	1475.03	1871.17	1497.89		SD	0.0691538	6.59401	2.91647	2.66293	0.83731	0.618928
		solACE2-Fc [2 µg/ml]								solACE2-Fc [2 µg/ml]
		pCAGGS	B.1	BA.1	BA.2	BA.2.12.1	BA.5			pCAGGS	B.1	BA.1	BA.2	BA.2.12.1	BA.5
	Trial 1	7.87	448.23	379.44	376.73	435.6	576.9		Trial 1	1.11315	9.95403	21.9965	24.0261	24.6659	28.8883
	Trial 2	6.61	407.85	393.09	365.51	329.03	405.88		Trial 2	0.875497	33.2939	35.5416	33.1679	21.8334	23.7774
	Trial 3	144.88	7281.34	6439.51	6135.22	8726.13	7212.3		Trial 3	1.01921	25.0899	22.9425	21.8483	28.4359	33.2502
	MEAN	53.12	2712.47	2404.01	2292.49	3163.59	2731.69		MEAN	1.00262	22.7793	26.8269	26.3474	24.9784	28.6386
	SD	79.469	3956.81	3494.85	3327.91	4817.6	3881.26		SD	0.119694	11.8402	7.56197	6.00621	3.31231	4.74134

## Sheet: Fig.2B
	Left Panel
			Raw Data [Counts per Second]
	Trial 1			Mock	VSV-G										B.1										BA.1										BA.2										BA.2.12.1
					10	5	2.5	1.25	0.625	0.3125	0.15625	0.078125	0.0390625	0	10	5	2.5	1.25	0.625	0.3125	0.15625	0.078125	0.0390625	0	10	5	2.5	1.25	0.625	0.3125	0.15625	0.078125	0.0390625	0	10	5	2.5	1.25	0.625	0.3125	0.15625	0.078125	0.0390625	0	10	5	2.5	1.25	0.625
			Replicate 1	39	2416596	2422233	2303418	2498418	2421858	2693467	2350294	2560344	1986787	2064923	96	175	2379	5234	30568	134933	478541	977660	1427439	1933305	723	7022	4530	28628	54292	176526	427742	814243	973122	1281314	346	5527	47044	73708	122100	282116	917470	1506750	1766553	2184868	254	1432	8366	39072	122024
			Replicate 2	45	2253275	2027154	2042807	2153636	2117056	2042511	2134167	2205387	2262899	2290831	119	2035	2258	17450	34076	99830	404421	708805	970213	1362896	263	24989	3695	10689	80113	125868	329217	683736	939744	1199182	1659	6652	16926	39278	98769	304386	781688	1304472	1535848	1800720	6751	3398	10234	39771	58175
			Replicate 3	43	2012669	2041762	1914666	1984787	1752474	1865882	1926943	2145550	1996412	2101877	486	2661	5341	1964	37750	94916	327229	706717	994130	1234954	188	949	33455	24756	46601	146907	363708	697777	892491	838116	3770	4889	20891	22504	69017	280527	689576	953714	1405600	1775170	255	6775	11438	54483	97571
			Replicate 4	36	1726220	1759985	1911230	1774058	2001380	2113405	1639583	1811504	1955692	1901465	106	925	443	5691	29889	101476	375273	739291	1074559	1392368	458	3655	4317	24375	72196	204939	415299	859686	1077335	1551237	1022	6941	7883	22973	80361	161668	727928	957249	1292679	1873599	1931	5330	20095	34752	163656
			MEAN	40.75	2102190	2.06278e+06	2.04303e+06	2.10272e+06	2073192	2.17882e+06	2.01275e+06	2.1807e+06	2.05045e+06	2089774	201.75	1449	2605.25	7584.75	33070.8	107789	396366	783118	1.11659e+06	1.48088e+06	408	9153.75	11499.2	22112	63300.5	163560	383992	763860	970673	1.21746e+06	1699.25	6002.25	23186	39615.8	92561.8	257174	779166	1.18055e+06	1500170	1.90859e+06	2297.75	4233.75	12533.2	42019.5	110356
			SD	4.03113	300580	272398	184075	306103	277794	358539	302927	306746	142696	159842	189.734	1112.05	2027.43	6783.03	3619.08	18309.5	63357.3	130546	211988	309259	238.851	10845.2	14641.5	7853.98	15511.5	34536.7	45847.3	86617.7	78425.8	294234	1480.94	960.662	16811.1	24029.1	23196.6	64595.8	99642.8	272691	203494	188848	3072.22	2324.36	5197.18	8600.37	44209.1
	Trial 2			Mock	VSV-G										B.1										BA.1										BA.2										BA.2.12.1
					10	5	2.5	1.25	0.625	0.3125	0.15625	0.078125	0.0390625	0	10	5	2.5	1.25	0.625	0.3125	0.15625	0.078125	0.0390625	0	10	5	2.5	1.25	0.625	0.3125	0.15625	0.078125	0.0390625	0	10	5	2.5	1.25	0.625	0.3125	0.15625	0.078125	0.0390625	0	10	5	2.5	1.25	0.625
			Replicate 1	51	1924365	1965752	1834566	1762671	1939629	2006381	2103277	1718483	1853209	1810997	490	3774	7033	44168	29427	130515	362559	753301	988178	1518563	2242	9360	7664	23552	86179	241094	550589	1069100	1462339	1754663	1739	2486	9930	20851	55913	155681	486731	892094	1153296	1685533	4581	10885	63967	68421	223522
			Replicate 2	34	1917374	1680173	1868557	1853562	2132899	2203428	1700742	2227569	1821327	2027597	151	11883	8705	12280	32873	134675	376878	779832	1052891	1261830	475	8021	5977	14501	58709	177577	383931	825037	978066	1342472	209	3097	30585	38480	93455	195733	501287	832593	1260093	1706679	304	9317	23887	29234	116737
			Replicate 3	46	1993467	1834388	2025465	1853589	1782801	1855046	1932557	1901504	2035902	1994711	146	4799	2712	6206	26798	111826	273919	623183	973280	1293751	127	1508	11239	19562	48625	140178	332936	717057	1077261	1324627	681	31982	35484	49535	106449	327085	633677	1002757	1257420	1647357	1044	8822	9912	83169	126666
			Replicate 4	47	2243834	2082255	2276766	2156266	2016718	2012406	2194000	1988026	2407882	2197985	112	745	2116	2836	39882	140070	337704	803729	1129799	1456495	183	13669	5561	34054	60514	127038	349072	670330	911396	1144020	3347	19114	27256	64518	185766	392205	886531	1325193	1512103	2099844	2376	10337	29899	67302	121786
			MEAN	44.5	2019760	1890642	2.00134e+06	1906522	1.96801e+06	2.01932e+06	1982644	1.9589e+06	2029580	2.00782e+06	224.75	5300.25	5141.5	16372.5	32245	129272	337765	740011	1036037	1.38266e+06	756.75	8139.5	7610.25	22917.2	63506.8	171472	404132	820381	1.10727e+06	1.39145e+06	1494	14169.8	25813.8	43346	110396	267676	627056	1.01316e+06	1295728	1.78485e+06	2076.25	9840.25	31916.2	62031.5	147178
			SD	7.32575	153279	173031	201566	171922	146820	142708	216949	211444	269338	158603	177.68	4713.94	3231.74	18937.9	5666.54	12270.5	45537.1	80562.8	71424.3	124400	1001.85	5035.07	2584.42	8297.01	15994.5	51114.9	99930.3	178021	246330	258205	1391.14	14152	11115.3	18405.3	54624.8	110688	185185	219647	152580	211424	1877.06	939.661	22949	23029.5	51057.3
	Trial 3			Mock	VSV-G										B.1										BA.1										BA.2										BA.2.12.1
					10	5	2.5	1.25	0.625	0.3125	0.15625	0.078125	0.0390625	0	10	5	2.5	1.25	0.625	0.3125	0.15625	0.078125	0.0390625	0	10	5	2.5	1.25	0.625	0.3125	0.15625	0.078125	0.0390625	0	10	5	2.5	1.25	0.625	0.3125	0.15625	0.078125	0.0390625	0	10	5	2.5	1.25	0.625
			Replicate 1	56	1865435	1856614	1999606	1725749	2170050	1847053	1930520	2029696	1864878	2000829	285	5038	19353	26224	65324	268188	767048	1178462	1536435	2069455	177	8264	5436	49182	72121	231546	530163	870382	1226536	1441889	4356	22109	36277	123197	179838	593206	1140297	1882792	1953306	2214145	4020	5072	19678	84045	139759
			Replicate 2	40	1990630	1841220	1846425	1700892	2222744	2133050	2138578	2036578	1931087	1759864	170	365	10258	26889	28093	164240	545155	941026	1149062	1491511	153	2048	34646	40690	52216	163439	497050	914680	1054763	1350619	1782	15538	39171	85356	112497	319282	760049	1419869	1697677	1853918	419	7521	23196	66528	123837
			Replicate 3	36	1979793	2068867	2005956	1895377	2277437	2109614	1840469	1843654	2133009	2134161	159	218	3571	24365	52121	130256	510842	844391	1116937	1353876	201	3280	48953	21206	50177	192189	510486	928531	1257056	1473430	5186	10425	11126	61270	101334	309424	722375	1461061	1641607	1846349	469	4190	19919	38781	126487
			Replicate 4	44	2101101	2182733	2230587	2313453	1848493	1887583	1923776	2198240	2188074	2181102	171	782	3055	10497	23806	143502	398467	830302	1063802	1272399	1757	3846	13481	26567	59168	258018	526700	1049123	1414667	1801249	477	2523	20288	62418	80984	310803	810156	1292031	1656422	1990285	4037	17175	22688	82873	166082
			MEAN	44	1.98424e+06	1.98736e+06	2.02064e+06	1.90887e+06	2129681	1994325	1.95834e+06	2027042	2029262	2018989	196.25	1600.75	9059.25	21993.8	42336	176546	555378	948545	1216559	1.54681e+06	572	4359.5	25629	34411.2	58420.5	211298	516100	940679	1.23826e+06	1.5168e+06	2950.25	12648.8	26715.5	83060.2	118663	383179	858219	1.51394e+06	1737253	1.97617e+06	2236.25	8489.5	21370.2	68056.8	139041
			SD	8.64099	96318.4	166599	158205	283230	192517	147895	126949	144957	155612	188875	59.4159	2303.92	7606.36	7738.57	19751.9	62674.7	154395	160984	216129	359973	790.243	2709.07	19838.1	12825.9	9911.5	41826.5	15324.8	76431.4	147514	196655	2195.18	8272.85	13303	28966.3	42819	140086	191458	256217	145976	171882	2069.62	5959.33	1829.36	21091.5	19326.1
[truncated: 84 more columns]

## Sheet: Fig.2C
			Raw Data [Counts per Second]
			Vero									293T									A549-ACE2									Caco-2									Calu-3
	Trial 1			No Spike	VSV-G	B.1	BA.1	BA.2	BA.2.12.1	BA.4/BA.5			No Spike	VSV-G	B.1	BA.1	BA.2	BA.2.12.1	BA.4/BA.5			No Spike	VSV-G	B.1	BA.1	BA.2	BA.2.12.1	BA.4/BA.5			No Spike	VSV-G	B.1	BA.1	BA.2	BA.2.12.1	BA.4/BA.5			No Spike	VSV-G	B.1	BA.1	BA.2	BA.2.12.1	BA.4/BA.5
			Replicate 1	99	629952	53527	70172	81198	not tested	84024		Replicate 1	160	964710	3321	8698	7239	not tested	7083		Replicate 1	205	524482	15678	33724	39293	not tested	38616		Replicate 1	451	1142351	28467	4978	7099	not tested	6913		Replicate 1	not tested	not tested	not tested	not tested	not tested	not tested	not tested
			Replicate 2	97	602574	41837	88360	71175	not tested	69654		Replicate 2	157	960549	2919	8116	5872	not tested	8406		Replicate 2	159	474893	11735	46519	42066	not tested	43870		Replicate 2	448	1212162	46039	9936	7706	not tested	23914		Replicate 2	not tested	not tested	not tested	not tested	not tested	not tested	not tested
			Replicate 3	293	623065	36504	62575	60084	not tested	89250		Replicate 3	205	928455	2797	7065	8809	not tested	11559		Replicate 3	212	556540	10835	41563	43485	not tested	52973		Replicate 3	491	1110504	49881	10924	11753	not tested	11852		Replicate 3	not tested	not tested	not tested	not tested	not tested	not tested	not tested
			Replicate 4	120	507827	37897	66758	64689	not tested	72767		Replicate 4	168	954023	4283	6806	6017	not tested	5105		Replicate 4	156	535305	19081	50879	42858	not tested	39700		Replicate 4	457	1332840	63062	12644	12517	not tested	15226		Replicate 4	not tested	not tested	not tested	not tested	not tested	not tested	not tested
			MEAN	152.25	590854	42441.2	71966.2	69286.5	not tested	78923.8		MEAN	172.5	951934	3330	7671.25	6984.25	not tested	8038.25		MEAN	183	522805	14332.2	43171.2	41925.5	not tested	43789.8		MEAN	461.75	1.19946e+06	46862.2	9620.5	9768.75	not tested	14476.2		MEAN	not tested	not tested	not tested	not tested	not tested	not tested	not tested
			SD	94.4082	56559.8	7727.87	11362.2	9151.93	not tested	9246.22		SD	22.1585	16259.1	673.622	888.485	1362.26	not tested	2710.93		SD	29.6086	34605.7	3800.8	7358.76	1848.55	not tested	6527.69		SD	19.8557	98532.9	14266.6	3291.05	2761.2	not tested	7158.27		SD	not tested	not tested	not tested	not tested	not tested	not tested	not tested
	Trial 2			No Spike	VSV-G	B.1	BA.1	BA.2	BA.2.12.1	BA.4/BA.5			No Spike	VSV-G	B.1	BA.1	BA.2	BA.2.12.1	BA.4/BA.5			No Spike	VSV-G	B.1	BA.1	BA.2	BA.2.12.1	BA.4/BA.5			No Spike	VSV-G	B.1	BA.1	BA.2	BA.2.12.1	BA.4/BA.5			No Spike	VSV-G	B.1	BA.1	BA.2	BA.2.12.1	BA.4/BA.5
			Replicate 1	145	606017	43291	52554	72517	not tested	70823		Replicate 1	148	943214	1865	5376	8433	not tested	7361		Replicate 1	163	497019	14352	43280	35237	not tested	48252		Replicate 1	475	1231906	48761	10278	7270	not tested	6814		Replicate 1	not tested	not tested	not tested	not tested	not tested	not tested	not tested
			Replicate 2	172	632260	33888	59988	56021	not tested	72625		Replicate 2	135	832529	2348	9126	7751	not tested	5653		Replicate 2	151	565637	13216	32898	30644	not tested	42002		Replicate 2	450	1106945	52509	10500	8941	not tested	10841		Replicate 2	not tested	not tested	not tested	not tested	not tested	not tested	not tested
			Replicate 3	598	547127	43797	67225	55698	not tested	69636		Replicate 3	112	799934	3055	6464	8510	not tested	5527		Replicate 3	180	460778	17532	27895	38780	not tested	52704		Replicate 3	446	1302192	55785	9171	13299	not tested	17676		Replicate 3	not tested	not tested	not tested	not tested	not tested	not tested	not tested
			Replicate 4	196	533808	38224	73965	66805	not tested	63919		Replicate 4	150	992592	2057	6207	8033	not tested	5896		Replicate 4	133	530738	21096	48601	41588	not tested	49000		Replicate 4	452	1262575	58110	13660	12157	not tested	15240		Replicate 4	not tested	not tested	not tested	not tested	not tested	not tested	not tested
			MEAN	277.75	579803	39800	63433	62760.2	not tested	69250.8		MEAN	136.25	892067	2331.25	6793.25	8181.75	not tested	6109.25		MEAN	156.75	513543	16549	38168.5	36562.2	not tested	47989.5		MEAN	455.75	1.2259e+06	53791.2	10902.2	10416.8	not tested	12642.8		MEAN	not tested	not tested	not tested	not tested	not tested	not tested	not tested
			SD	214.514	46982.9	4676.13	9228.99	8303.55	not tested	3760.92		SD	17.4809	90837.9	521.759	1623	355.221	not tested	848.436		SD	19.8053	44969	3539.17	9456.7	4724.35	not tested	4440.97		SD	13.0735	84364.1	4065.06	1928.2	2793.79	not tested	4806.24		SD	not tested	not tested	not tested	not tested	not tested	not tested	not tested
	Trial 3			No Spike	VSV-G	B.1	BA.1	BA.2	BA.2.12.1	BA.4/BA.5			No Spike	VSV-G	B.1	BA.1	BA.2	BA.2.12.1	BA.4/BA.5			No Spike	VSV-G	B.1	BA.1	BA.2	BA.2.12.1	BA.4/BA.5			No Spike	VSV-G	B.1	BA.1	BA.2	BA.2.12.1	BA.4/BA.5			No Spike	VSV-G	B.1	BA.1	BA.2	BA.2.12.1	BA.4/BA.5
			Replicate 1	134	569950	54606	76097	80604	not tested	79075		Replicate 1	140	806294	1476	6145	7936	not tested	5802		Replicate 1	140	441994	21384	32737	45721	not tested	51623		Replicate 1	495	1151297	76192	11510	10022	not tested	9634		Replicate 1	not tested	not tested	not tested	not tested	not tested	not tested	not tested
			Replicate 2	128	614663	63399	73878	103108	not tested	84148		Replicate 2	127	1029957	1690	4839	4168	not tested	5487		Replicate 2	144	533960	18193	38222	42012	not tested	57966		Replicate 2	487	1447771	76870	8717	6771	not tested	7316		Replicate 2	not tested	not tested	not tested	not tested	not tested	not tested	not tested
			Replicate 3	158	594874	47535	81873	97925	not tested	78071		Replicate 3	134	1178977	2930	7808	2960	not tested	4806		Replicate 3	153	573214	22984	51272	57350	not tested	57808		Replicate 3	423	1209514	83349	11223	6682	not tested	15458		Replicate 3	not tested	not tested	not tested	not tested	not tested	not tested	not tested
			Replicate 4	155	584462	60646	86659	99177	not tested	83257		Replicate 4	142	969246	2549	4249	5659	not tested	2292		Replicate 4	145	609425	23933	44272	39171	not tested	61347		Replicate 4	446	1224271	77019	11163	17024	not tested	19649		Replicate 4	not tested	not tested	not tested	not tested	not tested	not tested	not tested
			MEAN	143.75	590987	56546.5	79626.8	95203.5	not tested	81137.8		MEAN	135.75	996118	2161.25	5760.25	5180.75	not tested	4596.75		MEAN	145.5	539648	21623.5	41625.8	46063.5	not tested	57186		MEAN	462.75	1.25821e+06	78357.5	10653.2	10124.8	not tested	13014.2		MEAN	not tested	not tested	not tested	not tested	not tested	not tested	not tested
			SD	14.975	18804.2	7041.2	5773.66	9980.34	not tested	3011.79		SD	6.75154	154205	691.127	1578.38	2143.01	not tested	1591.73		SD	5.44671	72028.1	2517.3	7971.79	7987.98	not tested	4052		SD	34.1016	130239	3347.07	1299.69	4854.91	not tested	5594.28		SD	not tested	not tested	not tested	not tested	not tested	not tested	not tested
	Trial 4			No Spike	VSV-G	B.1	BA.1	BA.2	BA.2.12.1	BA.4/BA.5			No Spike	VSV-G	B.1	BA.1	BA.2	BA.2.12.1	BA.4/BA.5			No Spike	VSV-G	B.1	BA.1	BA.2	BA.2.12.1	BA.4/BA.5			No Spike	VSV-G	B.1	BA.1	BA.2	BA.2.12.1	BA.4/BA.5			No Spike	VSV-G	B.1	BA.1	BA.2	BA.2.12.1	BA.4/BA.5
			Replicate 1	99	562475	47395	not tested	96011	92737	not tested		Replicate 1	160	418549	1676	not tested	6634	3274	not tested		Replicate 1	205	228608	6698	not tested	33720	37569	not tested		Replicate 1	855	1045973	21713	not tested	2258	4406	not tested		Replicate 1	not tested	not tested	not tested	not tested	not tested	not tested	not tested
			Replicate 2	97	601789	51012	not tested	105701	111261	not tested		Replicate 2	157	457001	3115	not tested	7679	5668	not tested		Replicate 2	159	243013	8226	not tested	34805	31965	not tested		Replicate 2	543	859928	40480	not tested	9428	6764	not tested		Replicate 2	not tested	not tested	not tested	not tested	not tested	not tested	not tested
			Replicate 3	293	482758	51276	not tested	121323	108553	not tested		Replicate 3	205	435653	3704	not tested	7419	7394	not tested		Replicate 3	212	242348	7792	not tested	23535	22043	not tested		Replicate 3	484	663324	43267	not tested	5371	10455	not tested		Replicate 3	not tested	not tested	not tested	not tested	not tested	not tested	not tested
			Replicate 4	120	529474	35990	not tested	128697	87614	not tested		Replicate 4	168	349289	2337	not tested	11133	6869	not tested		Replicate 4	156	233741	8656	not tested	17694	20466	not tested		Replicate 4	605	879636	37205	not tested	8737	6235	not tested		Replicate 4	not tested	not tested	not tested	not tested	not tested	not tested	not tested
			MEAN	152.25	544124	46418.2	not tested	112933	100041	not tested		MEAN	172.5	415123	2708	not tested	8216.25	5801.25	not tested		MEAN	183	236928	7843	not tested	27438.5	28010.8	not tested		MEAN	621.75	862215	35666.2	not tested	6448.5	6965	not tested		MEAN	not tested	not tested	not tested	not tested	not tested	not tested	not tested
			SD	94.4082	50472.5	7174.09	not tested	14804.9	11635	not tested		SD	22.1585	46623	887.004	not tested	1994.59	1833.18	not tested		SD	29.6086	6970.96	840.889	not tested	8244.5	8155.44	not tested		SD	163.159	156667	9626.43	not tested	3308.37	2536.53	not tested		SD	not tested	not tested	not tested	not tested	not tested	not tested	not tested
	Trial 5			No Spike	VSV-G	B.1	BA.1	BA.2	BA.2.12.1	BA.4/BA.5			No Spike	VSV-G	B.1	BA.1	BA.2	BA.2.12.1	BA.4/BA.5			No Spike	VSV-G	B.1	BA.1	BA.2	BA.2.12.1	BA.4/BA.5			No Spike	VSV-G	B.1	BA.1	BA.2	BA.2.12.1	BA.4/BA.5			No Spike	VSV-G	B.1	BA.1	BA.2	BA.2.12.1	BA.4/BA.5
			Replicate 1	145	481661	56459	not tested	87426	94402	not tested		Replicate 1	148	362687	4604	not tested	7655	9921	not tested		Replicate 1	163	227356	6889	not tested	21904	20896	not tested		Replicate 1	534	837264	42855	not tested	5490	5754	not tested		Replicate 1	not tested	not tested	not tested	not tested	not tested	not tested	not tested
			Replicate 2	172	544613	56806	not tested	96448	74984	not tested		Replicate 2	135	333770	1960	not tested	12004	8809	not tested		Replicate 2	151	203828	9038	not tested	24054	21108	not tested		Replicate 2	567	816853	45167	not tested	7504	6329	not tested		Replicate 2	not tested	not tested	not tested	not tested	not tested	not tested	not tested
			Replicate 3	598	509842	56116	not tested	98905	88896	not tested		Replicate 3	112	353941	1855	not tested	6086	8937	not tested		Replicate 3	180	210286	10898	not tested	32469	27949	not tested		Replicate 3	539	971152	36096	not tested	8517	5992	not tested		Replicate 3	not tested	not tested	not tested	not tested	not tested	not tested	not tested
			Replicate 4	196	446801	43893	not tested	117637	95439	not tested		Replicate 4	150	413890	2988	not tested	9246	7020	not tested		Replicate 4	133	249836	12983	not tested	22472	21558	not tested		Replicate 4	616	844601	28600	not tested	5771	6075	not tested		Replicate 4	not tested	not tested	not tested	not tested	not tested	not tested	not tested
			MEAN	277.75	495729	53318.5	not tested	100104	88430.2	not tested		MEAN	136.25	366072	2851.75	not tested	8747.75	8671.75	not tested		MEAN	156.75	222826	9952	not tested	25224.8	22877.8	not tested		MEAN	564	867468	38179.5	not tested	6820.5	6037.5	not tested		MEAN	not tested	not tested	not tested	not tested	not tested	not tested	not tested
			SD	214.514	41555.9	6289.98	not tested	12687.8	9412.81	not tested		SD	17.4809	34100.8	1275.1	not tested	2525.23	1208.04	not tested		SD	19.8053	20560.8	2601.23	not tested	4914.43	3392.08	not tested		SD	37.5855	70112.8	7456.39	not tested	1439.56	237.221	not tested		SD	not tested	not tested	not tested	not tested	not tested	not tested	not tested
	Trial 6			No Spike	VSV-G	B.1	BA.1	BA.2	BA.2.12.1	BA.4/BA.5			No Spike	VSV-G	B.1	BA.1	BA.2	BA.2.12.1	BA.4/BA.5			No Spike	VSV-G	B.1	BA.1	BA.2	BA.2.12.1	BA.4/BA.5			No Spike	VSV-G	B.1	BA.1	BA.2	BA.2.12.1	BA.4/BA.5			No Spike	VSV-G	B.1	BA.1	BA.2	BA.2.12.1	BA.4/BA.5
			Replicate 1	134	571352	56208	not tested	111553	132653	not tested		Replicate 1	140	419331	2129	not tested	12211	8274	not tested		Replicate 1	140	287207	7601	not tested	27014	27905	not tested		Replicate 1	588	1238383	57899	not tested	7021	6844	not tested		Replicate 1	not tested	not tested	not tested	not tested	not tested	not tested	not tested
			Replicate 2	128	563685	60896	not tested	130702	117539	not tested		Replicate 2	127	416948	4382	not tested	12076	7103	not tested		Replicate 2	144	320677	11330	not tested	30710	25263	not tested		Replicate 2	525	1260107	41927	not tested	10751	7908	not tested		Replicate 2	not tested	not tested	not tested	not tested	not tested	not tested	not tested
			Replicate 3	158	547670	60689	not tested	117983	126675	not tested		Replicate 3	134	425102	2154	not tested	9067	6803	not tested		Replicate 3	153	244689	8444	not tested	33633	34745	not tested		Replicate 3	696	1161352	52906	not tested	7854	7360	not tested		Replicate 3	not tested	not tested	not tested	not tested	not tested	not tested	not tested
			Replicate 4	155	554944	46466	not tested	115241	107408	not tested		Replicate 4	142	413607	2429	not tested	8042	7172	not tested		Replicate 4	145	206847	11636	not tested	33889	27274	not tested		Replicate 4	715	1234101	45259	not tested	6017	9229	not tested		Replicate 4	not tested	not tested	not tested	not tested	not tested	not tested	not tested
			MEAN	143.75	559413	56064.8	not tested	118870	121069	not tested		MEAN	135.75	418747	2773.5	not tested	10349	7338	not tested		MEAN	145.5	264855	9752.75	not tested	31311.5	28796.8	not tested		MEAN	631	1.22349e+06	49497.8	not tested	7910.75	7835.25	not tested		MEAN	not tested	not tested	not tested	not tested	not tested	not tested	not tested
			SD	14.975	10306.3	6754.78	not tested	8316.47	11025.7	not tested		SD	6.75154	4843.66	1080.91	not tested	2114.66	644.231	not tested		SD	5.44671	49622.9	2031.19	not tested	3207.45	4122.42	not tested		SD	90.1221	42958.6	7245.24	not tested	2037.01	1025.71	not tested		SD	not tested	not tested	not tested	not tested	not tested	not tested	not tested
	Trial 7			No Spike	VSV-G	B.1	BA.1	BA.2	BA.2.12.1	BA.4/BA.5			No Spike	VSV-G	B.1	BA.1	BA.2	BA.2.12.1	BA.4/BA.5			No Spike	VSV-G	B.1	BA.1	BA.2	BA.2.12.1	BA.4/BA.5			No Spike	VSV-G	B.1	BA.1	BA.2	BA.2.12.1	BA.4/BA.5			No Spike	VSV-G	B.1	BA.1	BA.2	BA.2.12.1	BA.4/BA.5
			Replicate 1	273	410065	145078	234929	256873	259499	297313		Replicate 1	312	1133409	13143	42534	90005	70212	76455		Replicate 1	247	284138	30889	75989	71469	105719	123771		Replicate 1	234	1030738	82670	20854	16358	18302	30702		Replicate 1	not tested	not tested	not tested	not tested	not tested	not tested	not tested
			Replicate 2	258	371689	159428	229923	274792	282072	300453		Replicate 2	287	1074772	14685	31519	66528	75947	75521		Replicate 2	262	318251	23536	69105	87236	121748	137114		Replicate 2	270	1165220	112190	27686	22120	14180	20617		Replicate 2	not tested	not tested	not tested	not tested	not tested	not tested	not tested
			Replicate 3	287	376010	141461	191866	222139	239139	285266		Replicate 3	262	835039	11298	38843	74510	78970	90867		Replicate 3	205	269939	18102	72179	100030	108933	113256		Replicate 3	255	1144426	54578	16392	20648	17341	24005		Replicate 3	not tested	not tested	not tested	not tested	not tested	not tested	not tested
			Replicate 4	244	379673	132172	193930	291987	290313	311601		Replicate 4	266	803393	19534	27877	66200	67322	71351		Replicate 4	253	313856	19703	85629	77741	119876	143141		Replicate 4	261	1297994	60900	13716	26848	20970	22827		Replicate 4	not tested	not tested	not tested	not tested	not tested	not tested	not tested
			MEAN	265.5	384359	144535	212662	261448	267756	298658		MEAN	281.75	961653	14665	35193.2	74310.8	73112.8	78548.5		MEAN	241.75	296546	23057.5	75725.5	84119	114069	129320		MEAN	255	1.15959e+06	77584.5	19662	21493.5	17698.2	24537.8		MEAN	not tested	not tested	not tested	not tested	not tested	not tested	not tested
			SD	18.5921	17445.1	11319.4	22928.3	29871	23100.3	10830.5		SD	22.9547	166707	3528.96	6689.17	11146.1	5300.55	8506.82		SD	25.2636	23328.3	5697.1	7177.68	12430.8	7932.83	13424		SD	15.2971	109575	26019.7	6106.1	4326.33	2803.25	4342.84		SD	not tested	not tested	not tested	not tested	not tested	not tested	not tested
	Trial 8			No Spike	VSV-G	B.1	BA.1	BA.2	BA.2.12.1	BA.4/BA.5			No Spike	VSV-G	B.1	BA.1	BA.2	BA.2.12.1	BA.4/BA.5			No Spike	VSV-G	B.1	BA.1	BA.2	BA.2.12.1	BA.4/BA.5			No Spike	VSV-G	B.1	BA.1	BA.2	BA.2.12.1	BA.4/BA.5			No Spike	VSV-G	B.1	BA.1	BA.2	BA.2.12.1	BA.4/BA.5
			Replicate 1	253	424294	142330	214834	262233	295961	312396		Replicate 1	256	1033019	13517	28643	57788	65309	73129		Replicate 1	257	345186	22674	60522	92240	93951	121037		Replicate 1	271	1283190	75453	14390	14509	12159	23083		Replicate 1	not tested	not tested	not tested	not tested	not tested	not tested	not tested
			Replicate 2	297	421327	123440	203389	262161	282471	312663		Replicate 2	289	1040141	8410	32336	56470	56742	54155		Replicate 2	273	332786	18967	58970	69897	106091	101716		Replicate 2	252	1275576	43027	15249	18184	16031	29631		Replicate 2	not tested	not tested	not tested	not tested	not tested	not tested	not tested
			Replicate 3	272	450465	128837	216441	255839	261291	282353		Replicate 3	275	1123386	12365	29044	60561	64593	53557		Replicate 3	238	340823	15910	39691	71888	115230	132524		Replicate 3	258	1176876	76144	20828	13589	22470	23111		Replicate 3	not tested	not tested	not tested	not tested	not tested	not tested	not tested
			Replicate 4	289	447726	133570	206275	276326	281901	320293		Replicate 4	271	1318054	8209	44565	53446	70599	63716		Replicate 4	269	407090	23129	55334	75887	124417	116623		Replicate 4	262	826079	51236	10271	14425	25743	32903		Replicate 4	not tested	not tested	not tested	not tested	not tested	not tested	not tested
			MEAN	277.75	435953	132044	210235	264140	280406	306926		MEAN	272.75	1128650	10625.2	33647	57066.2	64310.8	61139.2		MEAN	259.25	356471	20170	53629.2	77478	109922	117975		MEAN	260.75	1.14043e+06	61465	15184.5	15176.8	19100.8	27182		MEAN	not tested	not tested	not tested	not tested	not tested	not tested	not tested
			SD	19.5171	15264.9	8009.25	6382.65	8659.45	14304.3	16786.3		SD	13.5739	132766	2716.28	7464.34	2954.99	5712.68	9249.58		SD	15.7136	34134.4	3397.08	9543.14	10151.6	13013.2	12744		SD	7.97392	215089	16889.1	4344.61	2047.4	6139.56	4902.46		SD	not tested	not tested	not tested	not tested	not tested	not tested	not tested
	Trial 9			No Spike	VSV-G	B.1	BA.1	BA.2	BA.2.12.1	BA.4/BA.5			No Spike	VSV-G	B.1	BA.1	BA.2	BA.2.12.1	BA.4/BA.5			No Spike	VSV-G	B.1	BA.1	BA.2	BA.2.12.1	BA.4/BA.5			No Spike	VSV-G	B.1	BA.1	BA.2	BA.2.12.1	BA.4/BA.5			No Spike	VSV-G	B.1	BA.1	BA.2	BA.2.12.1	BA.4/BA.5
			Replicate 1	253	474890	179912	240481	293717	281596	318825		Replicate 1	274	1154939	23388	37817	68442	68232	66175		Replicate 1	255	337451	15143	50215	73970	106515	123764		Replicate 1	259	935430	59531	18497	20100	26943	22862		Replicate 1	not tested	not tested	not tested	not tested	not tested	not tested	not tested
			Replicate 2	291	530393	141323	227475	288177	288080	322314		Replicate 2	282	1287643	14511	32453	66054	67395	53572		Replicate 2	233	386028	20771	51176	80117	123682	138318		Replicate 2	255	994785	55088	23070	19313	26909	21306		Replicate 2	not tested	not tested	not tested	not tested	not tested	not tested	not tested
			Replicate 3	267	471607	174333	214370	295398	280136	342661		Replicate 3	265	1584084	15504	35191	72723	59463	74923		Replicate 3	261	446306	31849	76284	67729	143335	147096		Replicate 3	222	1136882	49916	20715	11843	21170	19872		Replicate 3	not tested	not tested	not tested	not tested	not tested	not tested	not tested
			Replicate 4	264	437230	161158	226150	293902	305537	345332		Replicate 4	272	1668434	8073	30713	68578	49725	66804		Replicate 4	280	300045	31824	73783	96478	124446	109352		Replicate 4	257	868800	40547	15692	18009	18123	23116		Replicate 4	not tested	not tested	not tested	not tested	not tested	not tested	not tested
			MEAN	268.75	478530	164182	227119	292798	288837	332283		MEAN	273.25	1423775	15369	34043.5	68949.2	61203.8	65368.5		MEAN	257.25	367458	24896.8	62864.5	79573.5	124494	129632		MEAN	248.25	983974	51270.5	19493.5	17316.2	23286.2	21789		MEAN	not tested	not tested	not tested	not tested	not tested	not tested	not tested
			SD	16.0078	38542.8	17147.9	10679.4	3171.59	11656.2	13644		SD	6.99405	242461	6279.34	3118.65	2770.01	8612.39	8815.84		SD	19.3628	63263.4	8336.23	14094.1	12352.4	15043.2	16594.7		SD	17.576	114192	8157.56	3147.9	3749.34	4383.07	1507.81		SD	not tested	not tested	not tested	not tested	not tested	not tested	not tested
	Trial 10			No Spike	VSV-G	B.1	BA.1	BA.2	BA.2.12.1	BA.4/BA.5			No Spike	VSV-G	B.1	BA.1	BA.2	BA.2.12.1	BA.4/BA.5			No Spike	VSV-G	B.1	BA.1	BA.2	BA.2.12.1	BA.4/BA.5			No Spike	VSV-G	B.1	BA.1	BA.2	BA.2.12.1	BA.4/BA.5			No Spike	VSV-G	B.1	BA.1	BA.2	BA.2.12.1	BA.4/BA.5
			Replicate 1	not tested	not tested	not tested	not tested	not tested	not tested	not tested		Replicate 1	not tested	not tested	not tested	not tested	not tested	not tested	not tested		Replicate 1	not tested	not tested	not tested	not tested	not tested	not tested	not tested		Replicate 1	not tested	not tested	not tested	not tested	not tested	not tested	not tested		Replicate 1	281	1363579	47354	9592	15014	14497	28098
			Replicate 2	not tested	not tested	not tested	not tested	not tested	not tested	not tested		Replicate 2	not tested	not tested	not tested	not tested	not tested	not tested	not tested		Replicate 2	not tested	not tested	not tested	not tested	not tested	not tested	not tested		Replicate 2	not tested	not tested	not tested	not tested	not tested	not tested	not tested		Replicate 2	262	966127	33630	13418	3809	11069	28260
			Replicate 3	not tested	not tested	not tested	not tested	not tested	not tested	not tested		Replicate 3	not tested	not tested	not tested	not tested	not tested	not tested	not tested		Replicate 3	not tested	not tested	not tested	not tested	not tested	not tested	not tested		Replicate 3	not tested	not tested	not tested	not tested	not tested	not tested	not tested		Replicate 3	286	1248615	41075	8897	7394	24506	13972
			Replicate 4	not tested	not tested	not tested	not tested	not tested	not tested	not tested		Replicate 4	not tested	not tested	not tested	not tested	not tested	not tested	not tested		Replicate 4	not tested	not tested	not tested	not tested	not tested	not tested	not tested		Replicate 4	not tested	not tested	not tested	not tested	not tested	not tested	not tested		Replicate 4	270	1029399	37143	13493	11427	6027	18692
			MEAN	not tested	not tested	not tested	not tested	not tested	not tested	not tested		MEAN	not tested	not tested	not tested	not tested	not tested	not tested	not tested		MEAN	not tested	not tested	not tested	not tested	not tested	not tested	not tested		MEAN	not tested	not tested	not tested	not tested	not tested	not tested	not tested		MEAN	274.75	1151930	39800.5	11350	9411	14024.8	22255.5
			SD	not tested	not tested	not tested	not tested	not tested	not tested	not tested		SD	not tested	not tested	not tested	not tested	not tested	not tested	not tested		SD	not tested	not tested	not tested	not tested	not tested	not tested	not tested		SD	not tested	not tested	not tested	not tested	not tested	not tested	not tested		SD	10.8128	185903	5882.66	2447.91	4861.71	7805.56	7106.42
	Trial 11			No Spike	VSV-G	B.1	BA.1	BA.2	BA.2.12.1	BA.4/BA.5			No Spike	VSV-G	B.1	BA.1	BA.2	BA.2.12.1	BA.4/BA.5			No Spike	VSV-G	B.1	BA.1	BA.2	BA.2.12.1	BA.4/BA.5			No Spike	VSV-G	B.1	BA.1	BA.2	BA.2.12.1	BA.4/BA.5			No Spike	VSV-G	B.1	BA.1	BA.2	BA.2.12.1	BA.4/BA.5
			Replicate 1	not tested	not tested	not tested	not tested	not tested	not tested	not tested		Replicate 1	not tested	not tested	not tested	not tested	not tested	not tested	not tested		Replicate 1	not tested	not tested	not tested	not tested	not tested	not tested	not tested		Replicate 1	not tested	not tested	not tested	not tested	not tested	not tested	not tested		Replicate 1	291	969461	20495	4250	5407	22573	12950
			Replicate 2	not tested	not tested	not tested	not tested	not tested	not tested	not tested		Replicate 2	not tested	not tested	not tested	not tested	not tested	not tested	not tested		Replicate 2	not tested	not tested	not tested	not tested	not tested	not tested	not tested		Replicate 2	not tested	not tested	not tested	not tested	not tested	not tested	not tested		Replicate 2	286	1055604	33297	9156	9407	13596	15722
			Replicate 3	not tested	not tested	not tested	not tested	not tested	not tested	not tested		Replicate 3	not tested	not tested	not tested	not tested	not tested	not tested	not tested		Replicate 3	not tested	not tested	not tested	not tested	not tested	not tested	not tested		Replicate 3	not tested	not tested	not tested	not tested	not tested	not tested	not tested		Replicate 3	353	1092812	26665	7698	10280	13356	13071
			Replicate 4	not tested	not tested	not tested	not tested	not tested	not tested	not tested		Replicate 4	not tested	not tested	not tested	not tested	not tested	not tested	not tested		Replicate 4	not tested	not tested	not tested	not tested	not tested	not tested	not tested		Replicate 4	not tested	not tested	not tested	not tested	not tested	not tested	not tested		Replicate 4	308	1355479	37955	8774	4655	20993	3623
			MEAN	not tested	not tested	not tested	not tested	not tested	not tested	not tested		MEAN	not tested	not tested	not tested	not tested	not tested	not tested	not tested		MEAN	not tested	not tested	not tested	not tested	not tested	not tested	not tested		MEAN	not tested	not tested	not tested	not tested	not tested	not tested	not tested		MEAN	309.5	1118339	29603	7469.5	7437.25	17629.5	11341.5
			SD	not tested	not tested	not tested	not tested	not tested	not tested	not tested		SD	not tested	not tested	not tested	not tested	not tested	not tested	not tested		SD	not tested	not tested	not tested	not tested	not tested	not tested	not tested		SD	not tested	not tested	not tested	not tested	not tested	not tested	not tested		SD	30.4904	166320	7637.39	2233.34	2818.04	4840.22	5302.28
	Trial 12			No Spike	VSV-G	B.1	BA.1	BA.2	BA.2.12.1	BA.4/BA.5			No Spike	VSV-G	B.1	BA.1	BA.2	BA.2.12.1	BA.4/BA.5			No Spike	VSV-G	B.1	BA.1	BA.2	BA.2.12.1	BA.4/BA.5			No Spike	VSV-G	B.1	BA.1	BA.2	BA.2.12.1	BA.4/BA.5			No Spike	VSV-G	B.1	BA.1	BA.2	BA.2.12.1	BA.4/BA.5
			Replicate 1	not tested	not tested	not tested	not tested	not tested	not tested	not tested		Replicate 1	not tested	not tested	not tested	not tested	not tested	not tested	not tested		Replicate 1	not tested	not tested	not tested	not tested	not tested	not tested	not tested		Replicate 1	not tested	not tested	not tested	not tested	not tested	not tested	not tested		Replicate 1	298	1001624	36492	3950	12475	7232	20537
			Replicate 2	not tested	not tested	not tested	not tested	not tested	not tested	not tested		Replicate 2	not tested	not tested	not tested	not tested	not tested	not tested	not tested		Replicate 2	not tested	not tested	not tested	not tested	not tested	not tested	not tested		Replicate 2	not tested	not tested	not tested	not tested	not tested	not tested	not tested		Replicate 2	299	987255	42604	11414	8101	10546	22545
			Replicate 3	not tested	not tested	not tested	not tested	not tested	not tested	not tested		Replicate 3	not tested	not tested	not tested	not tested	not tested	not tested	not tested		Replicate 3	not tested	not tested	not tested	not tested	not tested	not tested	not tested		Replicate 3	not tested	not tested	not tested	not tested	not tested	not tested	not tested		Replicate 3	294	1031569	40808	21486	31954	35680	16713
			Replicate 4	not tested	not tested	not tested	not tested	not tested	not tested	not tested		Replicate 4	not tested	not tested	not tested	not tested	not tested	not tested	not tested		Replicate 4	not tested	not tested	not tested	not tested	not tested	not tested	not tested		Replicate 4	not tested	not tested	not tested	not tested	not tested	not tested	not tested		Replicate 4	313	1201624	36828	4922	7806	16382	18889
			MEAN	not tested	not tested	not tested	not tested	not tested	not tested	not tested		MEAN	not tested	not tested	not tested	not tested	not tested	not tested	not tested		MEAN	not tested	not tested	not tested	not tested	not tested	not tested	not tested		MEAN	not tested	not tested	not tested	not tested	not tested	not tested	not tested		MEAN	301	1055518	39183	10443	15084	17460	19671
			SD	not tested	not tested	not tested	not tested	not tested	not tested	not tested		SD	not tested	not tested	not tested	not tested	not tested	not tested	not tested		SD	not tested	not tested	not tested	not tested	not tested	not tested	not tested		SD	not tested	not tested	not tested	not tested	not tested	not tested	not tested		SD	8.28654	99137.8	3007.29	8073.23	11447.5	12722	2474.61
	Trial 13			No Spike	VSV-G	B.1	BA.1	BA.2	BA.2.12.1	BA.4/BA.5			No Spike	VSV-G	B.1	BA.1	BA.2	BA.2.12.1	BA.4/BA.5			No Spike	VSV-G	B.1	BA.1	BA.2	BA.2.12.1	BA.4/BA.5			No Spike	VSV-G	B.1	BA.1	BA.2	BA.2.12.1	BA.4/BA.5			No Spike	VSV-G	B.1	BA.1	BA.2	BA.2.12.1	BA.4/BA.5
			Replicate 1	not tested	not tested	not tested	not tested	not tested	not tested	not tested		Replicate 1	not tested	not tested	not tested	not tested	not tested	not tested	not tested		Replicate 1	not tested	not tested	not tested	not tested	not tested	not tested	not tested		Replicate 1	not tested	not tested	not tested	not tested	not tested	not tested	not tested		Replicate 1	302	1203802	31181	16730	9059	12077	10749
			Replicate 2	not tested	not tested	not tested	not tested	not tested	not tested	not tested		Replicate 2	not tested	not tested	not tested	not tested	not tested	not tested	not tested		Replicate 2	not tested	not tested	not tested	not tested	not tested	not tested	not tested		Replicate 2	not tested	not tested	not tested	not tested	not tested	not tested	not tested		Replicate 2	309	1261848	34249	8904	9663	18031	11851
			Replicate 3	not tested	not tested	not tested	not tested	not tested	not tested	not tested		Replicate 3	not tested	not tested	not tested	not tested	not tested	not tested	not tested		Replicate 3	not tested	not tested	not tested	not tested	not tested	not tested	not tested		Replicate 3	not tested	not tested	not tested	not tested	not tested	not tested	not tested		Replicate 3	292	1334002	31436	5232	13068	9831	18607
			Replicate 4	not tested	not tested	not tested	not tested	not tested	not tested	not tested		Replicate 4	not tested	not tested	not tested	not tested	not tested	not tested	not tested		Replicate 4	not tested	not tested	not tested	not tested	not tested	not tested	not tested		Replicate 4	not tested	not tested	not tested	not tested	not tested	not tested	not tested		Replicate 4	315	1032001	36363	13352	12885	24173	12089
			MEAN	not tested	not tested	not tested	not tested	not tested	not tested	not tested		MEAN	not tested	not tested	not tested	not tested	not tested	not tested	not tested		MEAN	not tested	not tested	not tested	not tested	not tested	not tested	not tested		MEAN	not tested	not tested	not tested	not tested	not tested	not tested	not tested		MEAN	304.5	1.20791e+06	33307.2	11054.5	11168.8	16028	13324
			SD	not tested	not tested	not tested	not tested	not tested	not tested	not tested		SD	not tested	not tested	not tested	not tested	not tested	not tested	not tested		SD	not tested	not tested	not tested	not tested	not tested	not tested	not tested		SD	not tested	not tested	not tested	not tested	not tested	not tested	not tested		SD	9.88264	128801	2466.24	5033.75	2103.25	6438.59	3570.05
	Trial 14			No Spike	VSV-G	B.1	BA.1	BA.2	BA.2.12.1	BA.4/BA.5			No Spike	VSV-G	B.1	BA.1	BA.2	BA.2.12.1	BA.4/BA.5			No Spike	VSV-G	B.1	BA.1	BA.2	BA.2.12.1	BA.4/BA.5			No Spike	VSV-G	B.1	BA.1	BA.2	BA.2.12.1	BA.4/BA.5			No Spike	VSV-G	B.1	BA.1	BA.2	BA.2.12.1	BA.4/BA.5
			Replicate 1	not tested	not tested	not tested	not tested	not tested	not tested	not tested		Replicate 1	not tested	not tested	not tested	not tested	not tested	not tested	not tested		Replicate 1	not tested	not tested	not tested	not tested	not tested	not tested	not tested		Replicate 1	not tested	not tested	not tested	not tested	not tested	not tested	not tested		Replicate 1	353	1499372	30464	7556	10273	13376	9737
			Replicate 2	not tested	not tested	not tested	not tested	not tested	not tested	not tested		Replicate 2	not tested	not tested	not tested	not tested	not tested	not tested	not tested		Replicate 2	not tested	not tested	not tested	not tested	not tested	not tested	not tested		Replicate 2	not tested	not tested	not tested	not tested	not tested	not tested	not tested		Replicate 2	296	1164089	30981	8671	6116	9371	16071
			Replicate 3	not tested	not tested	not tested	not tested	not tested	not tested	not tested		Replicate 3	not tested	not tested	not tested	not tested	not tested	not tested	not tested		Replicate 3	not tested	not tested	not tested	not tested	not tested	not tested	not tested		Replicate 3	not tested	not tested	not tested	not tested	not tested	not tested	not tested		Replicate 3	304	1389358	37986	6455	5226	12112	8247
			Replicate 4	not tested	not tested	not tested	not tested	not tested	not tested	not tested		Replicate 4	not tested	not tested	not tested	not tested	not tested	not tested	not tested		Replicate 4	not tested	not tested	not tested	not tested	not tested	not tested	not tested		Replicate 4	not tested	not tested	not tested	not tested	not tested	not tested	not tested		Replicate 4	315	1322261	28600	9976	16108	26263	32337
			MEAN	not tested	not tested	not tested	not tested	not tested	not tested	not tested		MEAN	not tested	not tested	not tested	not tested	not tested	not tested	not tested		MEAN	not tested	not tested	not tested	not tested	not tested	not tested	not tested		MEAN	not tested	not tested	not tested	not tested	not tested	not tested	not tested		MEAN	317	1343770	32007.8	8164.5	9430.75	15280.5	16598
			SD	not tested	not tested	not tested	not tested	not tested	not tested	not tested		SD	not tested	not tested	not tested	not tested	not tested	not tested	not tested		SD	not tested	not tested	not tested	not tested	not tested	not tested	not tested		SD	not tested	not tested	not tested	not tested	not tested	not tested	not tested		SD	25.2323	140283	4114.59	1508.94	4965.3	7510.08	11027.3
	Trial 15			No Spike	VSV-G	B.1	BA.1	BA.2	BA.2.12.1	BA.4/BA.5			No Spike	VSV-G	B.1	BA.1	BA.2	BA.2.12.1	BA.4/BA.5			No Spike	VSV-G	B.1	BA.1	BA.2	BA.2.12.1	BA.4/BA.5			No Spike	VSV-G	B.1	BA.1	BA.2	BA.2.12.1	BA.4/BA.5			No Spike	VSV-G	B.1	BA.1	BA.2	BA.2.12.1	BA.4/BA.5
			Replicate 1	not tested	not tested	not tested	not tested	not tested	not tested	not tested		Replicate 1	not tested	not tested	not tested	not tested	not tested	not tested	not tested		Replicate 1	not tested	not tested	not tested	not tested	not tested	not tested	not tested		Replicate 1	not tested	not tested	not tested	not tested	not tested	not tested	not tested		Replicate 1	307	1461634	47511	6106	3719	22480	23874
			Replicate 2	not tested	not tested	not tested	not tested	not tested	not tested	not tested		Replicate 2	not tested	not tested	not tested	not tested	not tested	not tested	not tested		Replicate 2	not tested	not tested	not tested	not tested	not tested	not tested	not tested		Replicate 2	not tested	not tested	not tested	not tested	not tested	not tested	not tested		Replicate 2	314	1361307	50672	19041	9305	19081	23632
			Replicate 3	not tested	not tested	not tested	not tested	not tested	not tested	not tested		Replicate 3	not tested	not tested	not tested	not tested	not tested	not tested	not tested		Replicate 3	not tested	not tested	not tested	not tested	not tested	not tested	not tested		Replicate 3	not tested	not tested	not tested	not tested	not tested	not tested	not tested		Replicate 3	305	1560589	38273	16775	16942	22067	21088
			Replicate 4	not tested	not tested	not tested	not tested	not tested	not tested	not tested		Replicate 4	not tested	not tested	not tested	not tested	not tested	not tested	not tested		Replicate 4	not tested	not tested	not tested	not tested	not tested	not tested	not tested		Replicate 4	not tested	not tested	not tested	not tested	not tested	not tested	not tested		Replicate 4	332	1252614	65366	8316	12386	17367	16718
			MEAN	not tested	not tested	not tested	not tested	not tested	not tested	not tested		MEAN	not tested	not tested	not tested	not tested	not tested	not tested	not tested		MEAN	not tested	not tested	not tested	not tested	not tested	not tested	not tested		MEAN	not tested	not tested	not tested	not tested	not tested	not tested	not tested		MEAN	314.5	1409036	50455.5	12559.5	10588	20248.8	21328
			SD	not tested	not tested	not tested	not tested	not tested	not tested	not tested		SD	not tested	not tested	not tested	not tested	not tested	not tested	not tested		SD	not tested	not tested	not tested	not tested	not tested	not tested	not tested		SD	not tested	not tested	not tested	not tested	not tested	not tested	not tested		SD	12.2882	132263	11246.5	6309.65	5550.84	2446.26	3321.66
[truncated: 36 more columns]

## Sheet: Fig.3A
			Vero
			Raw Data [Counts per Second]																													Normalized Data [% Inhibition]
	Trial 1			Mock	VSV-G				B.1				BA.1				BA.2				BA.2.12.1				BA.4/BA.5					Trial 1			Mock	VSV-G				B.1				BA.1				BA.2
					No Inhibitor	Camostat	MDL28170	Combi	No Inhibitor	Camostat	MDL28170	Combi	No Inhibitor	Camostat	MDL28170	Combi	No Inhibitor	Camostat	MDL28170	Combi	No Inhibitor	Camostat	MDL28170	Combi	No Inhibitor	Camostat	MDL28170	Combi						No Inhibitor	Camostat	MDL28170	Combi	No Inhibitor	Camostat	MDL28170	Combi	No Inhibitor	Camostat	MDL28170	Combi	No Inhibitor	Camostat	MDL28170	Combi
			Replicate 1	80	564134	520527	827357	708807	33388	30377	365	5230	146915	125987	31121	16038	197282	227398	62344	58455	285830	274879	116134	91730	199751	178065	60933	54593				1	x	13.6943	20.3666	-26.5815	-8.44218	16.5602	24.1034	99.2904	87.1025	0.925075	15.0461	79.0564	89.2336	-5.13674	-21.193	66.8051	68.8785
			Replicate 2	81	711050	631251	698571	734728	52382	40638	2010	321	136124	138298	23649	18300	194134	264359	54310	54676	330783	239694	108035	128332	200329	255395	57080	62080				2	x	-8.78539	3.42467	-6.87597	-12.4084	-31.0241	-1.60272	95.1693	99.4006	8.20624	6.73935	84.0981	87.7073	-3.45839	-40.8986	71.0884	70.8932
			Replicate 3	72	705952	685077	736565	713811	38888	60879	769	2535	150565	148588	19214	26065	188867	235647	63921	47314	347732	296147	103050	103550	200268	212788	53960	42615				3	x	-8.00534	-4.81125	-12.6894	-9.20785	2.78143	-52.3111	98.2783	93.854	-1.53774	-0.203773	87.0906	82.4679	-0.650306	-25.5909	65.9643	74.8183
			Replicate 4	94	633396	597323	815931	751033	35335	35597	353	2750	159540	144947	41248	25800	170306	240312	59108	48826	315939	294272	107961	98835	203100	208141	64365	32534				4	x	3.09647	8.616	-24.8332	-14.9032	11.6825	11.0261	99.3205	93.3154	-7.59357	2.25297	72.2233	82.6468	9.24544	-28.0781	68.5303	74.0121
			MEAN	81.75	653633	608544	769606	727095	39998.2	41872.8	874.25	2709	148286	139455	28808	21550.8	187647	241929	59920.8	52317.8	320071	276248	108795	105612	200862	213597	59084.5	47955.5				MEAN	x	7.10543e-15	6.899	-17.7451	-11.2404	0	-4.69605	98.0146	93.4181	-7.10543e-15	5.95867	80.6171	85.5139	-3.55271e-15	-28.9402	68.097	72.1505
			SD	9.10586	69410.8	68910.1	62233.1	19512.4	8564.1	13345.4	781.461	2007.48	9689.17	9938.13	9639.57	5144.33	12070.8	15878	4243.24	5178.71	26264	26197.4	5420.3	15906.9	1514.36	31833	4530.61	13037.1				SD	x	10.6206	10.5439	9.52229	2.9856	21.455	33.4333	1.95774	5.0292	6.53772	6.7057	6.50424	3.47111	6.43552	8.46531	2.26227	2.76101
	Trial 2			Mock	VSV-G				B.1				BA.1				BA.2				BA.2.12.1				BA.4/BA.5					Trial 2			Mock	VSV-G				B.1				BA.1				BA.2
					No Inhibitor	Camostat	MDL28170	Combi	No Inhibitor	Camostat	MDL28170	Combi	No Inhibitor	Camostat	MDL28170	Combi	No Inhibitor	Camostat	MDL28170	Combi	No Inhibitor	Camostat	MDL28170	Combi	No Inhibitor	Camostat	MDL28170	Combi						No Inhibitor	Camostat	MDL28170	Combi	No Inhibitor	Camostat	MDL28170	Combi	No Inhibitor	Camostat	MDL28170	Combi	No Inhibitor	Camostat	MDL28170	Combi
			Replicate 1	92	679524	705693	785697	691759	42015	46691	4577	3333	153637	178002	19420	22861	213967	259771	70892	61508	400833	395725	161097	107159	274920	310203	65047	80180				1	x	3.735	0.0272742	-11.308	2.0015	-3.07756	-14.574	88.9676	92.0261	-2.712	-19.0104	87.0695	84.7677	14.0872	-4.31186	71.5593	75.3288
			Replicate 2	89	724650	741244	842271	733956	40036	42554	2467	2047	141170	188743	38924	34201	264346	285666	73956	47867	390968	404064	157979	137775	235069	319126	67145	66132				2	x	-2.65863	-5.00974	-19.3236	-3.97714	1.78802	-4.40274	94.1553	95.1879	5.62752	-26.1954	74.0227	77.182	-6.1496	-14.7137	70.3285	80.8083
			Replicate 3	88	692197	823134	722245	751108	37831	43285	482	2194	159650	201691	22527	22052	245444	275932	52098	62817	368826	377300	141776	146479	265290	281241	64867	87236				3	x	1.93944	-16.6122	-2.31788	-6.40731	7.20924	-6.19998	99.0356	94.8265	-6.73426	-34.8566	84.9911	85.3088	1.44318	-10.8036	79.1087	74.803
			Replicate 4	90	727171	810902	703047	738543	43171	57927	1006	2400	143874	201721	20969	27790	272390	287733	73343	60754	357299	364896	136278	117597	259643	295706	60579	75997				4	x	-3.01582	-14.8792	0.40217	-4.62705	-5.9197	-42.1989	97.7473	94.32	3.81874	-34.8767	86.0333	81.4705	-9.38081	-15.544	70.5748	75.6317
			MEAN	89.75	705886	770243	763315	728842	40763.2	47614.2	2133	2493.5	149583	192539	25460	26726	249037	277276	67572.2	58236.5	379482	385496	149282	127252	258730	301569	64409.5	77386.2				MEAN	x	-3.55271e-15	-9.11847	-8.13684	-3.2525	3.55271e-15	-16.8439	94.9765	94.0901	-7.10543e-15	-28.7348	83.0291	82.1823	1.06581e-14	-11.3433	72.8928	76.6429
			SD	1.70783	23717	56149.4	63387.6	25762.9	2344.58	7107.6	1833.09	578.09	8585.85	11457.2	9065.18	5591.43	25965	12753.7	10400.8	6965.34	19945.2	17710	12119.9	18049.5	16988.5	16637.3	2755.08	8820.63				SD	x	3.36032	7.95547	8.98102	3.6502	5.76438	17.4748	4.50683	1.42129	5.74331	7.66404	6.06395	3.74026	10.4299	5.12307	4.1779	2.79792
	Trial 3			Mock	VSV-G				B.1				BA.1				BA.2				BA.2.12.1				BA.4/BA.5					Trial 3			Mock	VSV-G				B.1				BA.1				BA.2
					No Inhibitor	Camostat	MDL28170	Combi	No Inhibitor	Camostat	MDL28170	Combi	No Inhibitor	Camostat	MDL28170	Combi	No Inhibitor	Camostat	MDL28170	Combi	No Inhibitor	Camostat	MDL28170	Combi	No Inhibitor	Camostat	MDL28170	Combi						No Inhibitor	Camostat	MDL28170	Combi	No Inhibitor	Camostat	MDL28170	Combi	No Inhibitor	Camostat	MDL28170	Combi	No Inhibitor	Camostat	MDL28170	Combi
			Replicate 1	102	684585	848580	725283	659259	65711	71297	1342	1521	219722	252935	28473	44075	303787	324327	97969	82889	401425	404358	165249	156184	294932	365167	121356	98344				1	x	3.52703	-19.5867	-2.20901	7.09652	7.08988	-0.819861	98.236	97.9826	7.04154	-7.01614	87.9893	81.3856	-4.0953	-11.1357	66.4524	71.6213
			Replicate 2	104	712053	847496	774927	710559	71273	81634	2214	3561	248101	251182	40523	58752	266956	317044	103809	60707	375527	420769	134239	196280	380043	361607	126587	113142				2	x	-0.344356	-19.4339	-9.20592	-0.133789	-0.785877	-15.457	97.0013	95.0939	-4.97011	-6.27417	82.889	75.1735	8.52917	-8.63937	64.4506	79.2246
			Replicate 3	91	778614	791066	736106	655733	85363	77629	5746	4720	201184	235925	33942	38645	307816	352018	85573	70061	385612	441794	196457	157798	350899	369349	120470	100066				3	x	-9.72557	-11.4806	-3.73443	7.59348	-20.7372	-9.78594	92	93.4528	14.8879	0.183483	85.6745	83.6839	-5.47631	-20.6273	70.7014	76.0184
			Replicate 4	88	663187	940460	699705	638356	60525	69814	3847	2717	276427	256699	44952	43955	288798	312083	86171	90914	366076	427855	154906	169111	334145	388400	92428	119130				4	x	6.5429	-32.5364	1.39599	10.0426	14.4332	1.28006	94.689	96.289	-16.9593	-8.60929	81.0144	81.4364	1.04244	-6.9389	70.4964	68.8706
			MEAN	96.25	709610	856900	734005	665977	70718	75093.5	3287.25	3129.75	236358	249185	36972.5	46356.8	291839	326368	93380.5	76142.8	382160	423694	162713	169843	340005	371131	115210	107670				MEAN	x	-3.55271e-15	-20.7594	-3.43834	6.14971	-3.55271e-15	-6.19568	95.4816	95.7046	7.10543e-15	-5.42903	84.3918	80.4199	0	-11.8353	68.0252	73.9337
			SD	7.932	50162.6	61844	31260.1	31094.2	10704.4	5522.48	1940.33	1350.72	32951.4	9134.88	7250.38	8642.69	18497.1	17824	8995.22	13403.4	15119	15570.9	25928.1	18539.2	35532.3	11939.7	15426.1	10100.7				SD	x	7.07	8.7164	4.40585	4.38247	15.1573	7.8198	2.7475	1.91261	13.947	3.86642	3.06878	3.65809	6.34021	6.10949	3.08327	4.59424
			Calu-3
			Raw Data [Counts per Second]																													Normalized Data [% Inhibition]
	Trial 1			Mock	VSV-G				B.1				BA.1				BA.2				BA.2.12.1				BA.4/BA.5					Trial 1			Mock	VSV-G				B.1				BA.1				BA.2
					No Inhibitor	Camostat	MDL28170	Combi	No Inhibitor	Camostat	MDL28170	Combi	No Inhibitor	Camostat	MDL28170	Combi	No Inhibitor	Camostat	MDL28170	Combi	No Inhibitor	Camostat	MDL28170	Combi	No Inhibitor	Camostat	MDL28170	Combi						No Inhibitor	Camostat	MDL28170	Combi	No Inhibitor	Camostat	MDL28170	Combi	No Inhibitor	Camostat	MDL28170	Combi	No Inhibitor	Camostat	MDL28170	Combi
			Replicate 1	92	268672	285021	202634	300553	3025	107	8441	2956	2293	4231	2671	101	6222	5790	582	1301	9475	10103	756	2368	4400	6021	4959	2057				1	x	-0.363405	-6.47271	24.3137	-12.2767	49.1396	99.7313	-44.7618	50.3359	-5.81591	-98.9666	-23.9846	99.5434	24.5964	29.9099	93.967	85.1235
			Replicate 2	81	332998	384783	292999	311049	1607	105	10930	534	1297	765	604	92	7065	10219	3658	592	15717	14077	6800	1652	7316	5389	2776	158				2	x	-24.4008	-43.7519	-9.45394	-16.1989	73.7246	99.7659	-87.9156	92.328	42.0572	67.628	75.3665	99.976	14.2277	-24.5657	56.133	93.844
			Replicate 3	115	223082	258884	276695	263876	10133	98	7015	254	316	787	1672	88	6695	3226	4593	122	12991	5050	8207	187	4551	7393	1634	904				3	x	16.6727	3.29418	-3.36145	1.42877	-74.0974	99.8873	-20.0381	97.1826	89.2093	66.5705	24.0327	100.168	18.7786	61.4464	44.6327	99.6249
			Replicate 4	78	246046	226208	230322	340240	8672	1274	7119	1743	4782	1866	244	132	12905	5222	6522	581	17912	7839	5807	238	12332	1573	5126	1430				4	x	8.0915	15.5046	13.9673	-27.107	-48.7669	79.4981	-21.8413	71.3667	-125.451	14.708	92.67	98.0534	-57.6028	36.8962	20.9065	93.9793
			MEAN	91.5	267700	288724	250662	303930	5859.25	396	8376.25	1371.75	2172	1912.25	1297.75	103.25	8221.75	6114.25	3838.75	649	14023.8	9267.25	5392.5	1111.25	7149.75	5094	3623.75	1137.25				MEAN	x	7.10543e-15	-7.85645	6.3664	-13.5385	0	94.7206	-43.6392	77.8033	0	12.485	42.0211	99.4352	0	25.9217	53.9098	93.1429
			SD	16.7829	47344.3	68409.8	41595.4	31542.7	4174.97	585.346	1822.04	1238.13	1918.08	1629.02	1098.11	19.9228	3141.17	2949.14	2477.08	486.726	3639.75	3814.76	3244.04	1078.37	3705.76	2491.93	1704.64	805.187				SD	x	17.6916	25.5635	15.5434	11.7869	72.3847	10.1486	31.5902	21.4664	92.1933	78.2994	52.7812	0.957595	38.6356	36.2736	30.4675	5.9866
	Trial 2			Mock	VSV-G				B.1				BA.1				BA.2				BA.2.12.1				BA.4/BA.5					Trial 2			Mock	VSV-G				B.1				BA.1				BA.2
					No Inhibitor	Camostat	MDL28170	Combi	No Inhibitor	Camostat	MDL28170	Combi	No Inhibitor	Camostat	MDL28170	Combi	No Inhibitor	Camostat	MDL28170	Combi	No Inhibitor	Camostat	MDL28170	Combi	No Inhibitor	Camostat	MDL28170	Combi						No Inhibitor	Camostat	MDL28170	Combi	No Inhibitor	Camostat	MDL28170	Combi	No Inhibitor	Camostat	MDL28170	Combi	No Inhibitor	Camostat	MDL28170	Combi
			Replicate 1	74	266278	290557	273164	350493	3077	1489	1941	525	7155	4761	4963	129	17323	12260	3984	191	13373	6814	5811	1257	17414	4268	2496	1606				1	x	-1.16443	-10.3914	-3.78137	-33.1693	15.8176	60.4525	47.7479	87.5483	-69.2206	-11.9445	-16.7773	98.8755	-97.0513	-39.1851	55.4032	98.7542
			Replicate 2	79	272231	222759	289994	282011	2567	133	7190	3263	1699	3995	1058	114	5643	3831	2873	932	10442	8740	5608	1960	5808	9087	5058	1089				2	x	-3.4268	15.3744	-10.1774	-7.14356	30.1525	98.5665	-99.7892	10.5896	61.3135	6.38196	76.6493	99.2344	36.4421	57.1518	68.101	90.2852
			Replicate 3	86	250523	261791	251542	302037	7998	107	2616	1936	3927	255	3565	132	2110	6693	5999	254	13636	8009	12020	193	17411	4821	3506	667				3	x	4.82305	0.540793	4.4358	-14.7542	-122.5	99.2973	28.7752	47.8884	8.00885	95.861	16.6697	98.8038	76.8215	24.4414	32.3733	98.0342
			Replicate 4	89	263824	331923	333786	269864	917	3091	6675	1747	4266	2276	2697	125	10250	7546	5581	1736	7467	11065	3179	1281	6345	10724	2740	283				4	x	-0.231823	-26.112	-26.82	-2.52725	76.5301	15.4241	-85.3138	53.2008	-0.101681	47.5088	37.4364	98.9712	-16.2124	14.6923	37.1507	81.0961
			MEAN	82	263214	276758	287122	301101	3639.75	1205	4605.5	1867.75	4261.75	2821.75	3070.75	125	8831.5	7582.5	4609.25	778.25	11229.5	8657	6654.5	1172.75	11744.5	7225	3450	911.25				MEAN	x	7.10543e-15	-5.14704	-9.08574	-14.3986	0	68.4351	-27.145	49.8068	8.88178e-15	34.4518	28.4945	98.9712	0	14.2751	48.257	92.0424
			SD	6.78233	9167.48	46092.3	34864.2	35499.4	3048.23	1413.32	2709.25	1120.85	2239.84	2001.94	1634.6	7.87401	6569.19	3499.78	1446.97	721.255	2896.11	1790.89	3771.58	729.952	6548.51	3174.54	1155.14	568.222				SD	x	3.48398	17.5168	13.2497	13.4911	85.6787	39.7252	76.1507	31.5046	53.5879	47.8961	39.1076	0.188385	75.0808	39.9997	16.5378	8.24338
	Trial 3			Mock	VSV-G				B.1				BA.1				BA.2				BA.2.12.1				BA.4/BA.5					Trial 3			Mock	VSV-G				B.1				BA.1				BA.2
					No Inhibitor	Camostat	MDL28170	Combi	No Inhibitor	Camostat	MDL28170	Combi	No Inhibitor	Camostat	MDL28170	Combi	No Inhibitor	Camostat	MDL28170	Combi	No Inhibitor	Camostat	MDL28170	Combi	No Inhibitor	Camostat	MDL28170	Combi						No Inhibitor	Camostat	MDL28170	Combi	No Inhibitor	Camostat	MDL28170	Combi	No Inhibitor	Camostat	MDL28170	Combi	No Inhibitor	Camostat	MDL28170	Combi
			Replicate 1	107	347397	261995	290737	299609	107	5921	917	4980	285	9741	4519	113	107	9853	4054	1752	223	10724	7021	374	12661	6053	6348	916				1	x	-29.5298	2.32188	-8.3978	-11.7067	38.291	91.3093	48.2611	98.0055	25.4383	-2.00968	53.2247	99.8281	10.9587	63.8838	84.8932	98.8478
			Replicate 2	101	251692	286221	220588	264173	101	14860	318	8382	191	6365	2597	105	101	9005	8196	7301	727	9116	12326	585	12898	8668	3041	181				2	x	6.1645	-6.7135	17.7651	1.50956	-56.4194	97.6558	12.2162	99.0014	-17.0823	33.6991	73.5542	99.9127	18.6981	26.0815	34.2498	94.248
			Replicate 3	90	246470	254386	300187	326709	90	13817	1522	5764	142	4425	6907	461	90	15645	5176	4642	391	11316	6585	3545	9485	19711	4237	4472				3	x	8.11211	5.15974	-11.9223	-21.814	-45.3686	84.8992	39.9544	99.5206	13.0629	54.219	27.9663	96.1472	-41.9024	53.6438	58.5174	97.3145
			Replicate 4	89	227323	358277	278723	325907	89	3542	495	10484	270	6470	2609	85	89	9712	9399	2353	186	12287	14737	2638	15437	8760	6706	1044				4	x	15.2532	-33.5877	-3.91703	-21.5149	63.4969	95.7805	-10.0548	98.1644	-21.4189	32.5885	73.4273	100.124	12.2456	15.1022	79.4081	99.1855
			MEAN	96.75	268220	290220	272559	304100	96.75	9535	813	7402.5	222	6750.25	4158	191	96.75	11053.8	6706.25	4012	381.75	10860.8	10167.2	1785.5	12620.2	10798	5083	1653.25				MEAN	x	0	-8.20489	-1.618	-13.3815	0	92.4112	22.5942	98.673	0	29.6242	57.0431	99.0031	-7.10543e-15	39.6778	64.2671	97.3989
			SD	8.73212	53813.9	47358.5	35743.2	29445.1	8.73212	5647.07	535.302	2517.16	67.4141	2204.41	2043.15	180.385	8.73212	3083.24	2506.42	2521.53	246.849	1329.7	4011.41	1555.22	2438.76	6073.08	1743.54	1917.25				SD	x	20.0705	17.6629	13.3309	10.9819	59.8317	5.67163	26.6698	0.714265	22.8642	23.3167	21.611	1.90798	28.1394	22.875	23.0129	2.25289
[truncated: 8 more columns]

## Sheet: Fig.3B
			Vero / MDL28170
			Raw Data [Counts per Second]																																	Normalized Data [% Inhibition]
	Trial 1			Mock	VSV-G					B.1					BA.1					BA.2					BA.2.12.1					BA.4/BA.5							Mock	VSV-G					B.1					BA.1
					MDL28170 [µM]					MDL28170 [µM]					MDL28170 [µM]					MDL28170 [µM]					MDL28170 [µM]					MDL28170 [µM]								MDL28170 [µM]					MDL28170 [µM]					MDL28170 [µM]
					40	10	2.5	0.625	0	40	10	2.5	0.625	0	40	10	2.5	0.625	0	40	10	2.5	0.625	0	40	10	2.5	0.625	0	40	10	2.5	0.625	0				40	10	2.5	0.625	0	40	10	2.5	0.625	0	40	10
			Replicate 1	60	2208245	2238691	2141145	2463613	2291487	8532	25843	51609	228354	1568112	19810	128208	494831	913758	1578075	9574	77486	535543	975408	1080852	33195	245986	894087	1513254	2063921	15123	166307	477022	583372	998356		Replicate 1	x	3.08279	1.74651	6.02782	-8.12535	-0.570715	99.395	98.1575	96.3155	83.6807	-12.0937	98.7662	91.9919
			Replicate 2	68	2393644	2438914	2295508	2139271	2384937	6524	17471	56506	175883	1405120	11389	113988	520143	964246	1624869	11202	88935	301033	779929	1311486	26662	153522	709082	1257082	1912046	7576	128522	430288	682618	1039708		Replicate 2	x	-5.0544	-7.04131	-0.747197	6.11007	-4.67225	99.5385	98.7559	95.9655	87.4317	-0.441964	99.2925	92.8806
			Replicate 3	76	2238766	2370033	2254559	2188040	2327917	7611	11472	34062	149093	1393820	10297	134465	455647	1106698	1600135	6720	99270	369036	951028	1278304	17129	180694	579176	1578577	2201850	10879	113807	406900	757281	1010619		Replicate 3	x	1.74322	-4.01811	1.05006	3.96959	-2.16963	99.4608	99.1848	97.5699	89.3468	0.365831	99.3608	91.6009
			Replicate 4	69	2187388	2331678	2195631	2239431	2109594	8521	7374	24823	134616	1228698	13976	116557	535786	908934	1597713	12432	77092	348781	613333	1197828	12683	172721	602335	1108413	1869620	16170	79854	401178	467072	1107589		Replicate 4	x	3.99821	-2.3347	3.63642	1.71403	7.4126	99.3957	99.4777	98.2304	90.3817	12.1698	99.1308	92.72
			MEAN	68.25	2.25701e+06	2344829	2.22171e+06	2.25759e+06	2.27848e+06	7797	15540	41750	171986	1.39894e+06	13868	123304	501602	973409	1600198	9982	85695.8	388598	829924	1.21712e+06	22417.2	188231	696170	1.36433e+06	2.01186e+06	12437	122122	428847	622586	1039068		MEAN	x	0.942453	-2.9119	2.49178	0.917085	0	99.4475	98.894	97.0203	87.7102	-1.06581e-14	99.1376	92.2984
			SD	6.55108	93500.3	83517.4	67567.3	143308	118980	952.107	8023.15	14838.8	41284.2	138643	4251.14	9676.9	34976.3	92313.2	19185.6	2469.68	10585.8	102027	168565	102615	9253.81	40156.9	143562	219906	151659	3966.8	35819	34497.1	125789	48861.5		SD	x	4.10374	3.66559	2.96554	6.28982	5.22205	0.0680627	0.573545	1.06077	2.95125	9.9111	0.265675	0.604757
	Trial 2			Mock	VSV-G					B.1					BA.1					BA.2					BA.2.12.1					BA.4/BA.5							Mock	VSV-G					B.1					BA.1
					MDL28170 [µM]					MDL28170 [µM]					MDL28170 [µM]					MDL28170 [µM]					MDL28170 [µM]					MDL28170 [µM]								MDL28170 [µM]					MDL28170 [µM]					MDL28170 [µM]
					40	10	2.5	0.625	0	40	10	2.5	0.625	0	40	10	2.5	0.625	0	40	10	2.5	0.625	0	40	10	2.5	0.625	0	40	10	2.5	0.625	0				40	10	2.5	0.625	0	40	10	2.5	0.625	0	40	10
			Replicate 1	80	2114756	2164113	2034586	2139757	2192556	8046	8276	35329	123159	1208801	19496	108742	486031	809979	1269802	12111	88611	268270	544347	943620	18877	142066	556867	943668	1535326	9592	98487	390483	754760	1123276		Replicate 1	x	-1.38773	-3.75414	2.45601	-2.58639	-5.11783	99.2836	99.263	96.8304	88.9327	-8.68754	98.5672	91.9817
			Replicate 2	69	2172171	2007598	2067789	2179838	2061421	11759	6882	32283	105906	1138620	7247	101629	431744	880508	1370558	14780	68550	276243	574451	950081	13632	123442	556063	1064716	1582077	11007	98954	344640	765687	1054313		Replicate 2	x	-4.14048	3.74994	0.864097	-4.50807	1.16941	98.9498	99.3883	97.1043	90.4841	-2.37691	99.4711	92.5066
			Replicate 3	92	1970510	2294209	2054532	2078294	2030625	1213	9931	28445	111256	1123439	9077	106302	370841	793196	1367856	13046	61523	288653	516753	945744	11170	164998	527914	1109877	1434590	6643	115406	357180	691073	1138295		Replicate 3	x	5.52812	-9.99156	1.4997	0.360437	2.64592	99.8981	99.1141	97.4494	90.0031	-1.01184	99.336	92.1617
			Replicate 4	76	2047773	2026878	2172382	2003348	2058645	6194	10559	31021	113719	977885	7254	95411	416705	885097	1412837	7483	74416	255166	588369	893657	10664	109122	518142	1120816	1613569	7282	82296	376841	758111	1052050		Replicate 4	x	1.82376	2.82557	-4.15059	3.95371	1.3025	99.4502	99.0577	97.2177	89.7816	12.0763	99.4706	92.9654
			MEAN	79.25	2.0763e+06	2.1232e+06	2.08232e+06	2.10031e+06	2.08581e+06	6803	8912	31769.5	113510	1.11219e+06	10768.5	103021	426330	842195	1.35526e+06	11855	73275	272083	555980	933276	13585.8	134907	539746	1.05977e+06	1.54139e+06	8631	98785.8	367286	742408	1.09198e+06		MEAN	x	0.455919	-1.79255	0.167303	-0.69508	3.55271e-15	99.3954	99.2058	97.1504	89.8004	3.55271e-15	99.2112	92.4039
			SD	9.63933	86939.5	133616	61571.2	76956.9	72509.4	4386.57	1660.96	2860.44	7212.22	96947.8	5881.7	5869.26	47487.5	47424.5	60582.9	3117.37	11502.6	14054.6	31959.9	26548.8	3758.19	24173.2	19715.5	81120.2	78120.1	2028.2	13518.7	20366.4	34527	45231.7		SD	x	4.1683	6.40619	2.95202	3.68968	3.47645	0.394438	0.149353	0.257209	0.648518	8.71748	0.434015	0.433097
	Trial 3			Mock	VSV-G					B.1					BA.1					BA.2					BA.2.12.1					BA.4/BA.5							Mock	VSV-G					B.1					BA.1
					MDL28170 [µM]					MDL28170 [µM]					MDL28170 [µM]					MDL28170 [µM]					MDL28170 [µM]					MDL28170 [µM]								MDL28170 [µM]					MDL28170 [µM]					MDL28170 [µM]
					40	10	2.5	0.625	0	40	10	2.5	0.625	0	40	10	2.5	0.625	0	40	10	2.5	0.625	0	40	10	2.5	0.625	0	40	10	2.5	0.625	0				40	10	2.5	0.625	0	40	10	2.5	0.625	0	40	10
			Replicate 1	77	2195706	2176358	2320467	2133937	2041799	12573	10481	54092	133282	1351047	8514	107679	480652	946813	1468241	4851	53526	243552	444396	945928	13446	144635	516882	1059525	1573909	9621	83034	372326	718292	1096375		Replicate 1	x	-1.66506	-0.76918	-7.44191	1.19505	5.46135	99.1564	99.2976	96.3539	91.0085	8.80904	99.4768	93.3282
			Replicate 2	76	2055020	2018944	2072559	2005363	2078988	15682	15606	39441	169893	1469139	13101	124304	526106	1009758	1458459	4827	66814	229888	466354	919147	18144	117474	583323	947292	1664167	8833	91878	383922	820232	1178259		Replicate 2	x	4.84918	6.51962	4.03706	7.14846	3.73938	98.9465	98.9517	97.3428	88.5373	0.837797	99.1924	92.2974
			Replicate 3	80	2173579	2199683	2299397	2080546	2167740	7058	18847	58383	194395	1432076	11962	143116	548276	1067508	1554776	5455	63034	287566	622515	868173	11190	141058	579266	712933	1748905	12384	126797	368129	866570	1259612		Replicate 3	x	-0.640503	-1.84921	-6.4663	3.66724	-0.370137	99.5287	98.7329	96.0642	86.8834	3.33956	99.263	91.131
			Replicate 4	68	2039485	2206965	2152783	2197692	2350458	8689	26999	99198	362937	1673941	19995	162202	690310	1577749	1970069	6372	56693	102053	801049	841969	25119	197364	729358	1634681	1922215	16578	141542	522350	1060781	1510912		Replicate 4	x	5.5685	-2.18639	0.322422	-1.75702	-8.83059	99.4186	98.1826	93.3092	75.5067	-12.9864	98.7649	89.9476
			MEAN	75.25	2.11595e+06	2.15049e+06	2.2113e+06	2.10438e+06	2.15975e+06	11000.5	17983.2	62778.5	215127	1.48155e+06	13393	134325	561336	1150457	1.61289e+06	5376.25	60016.8	215765	583578	893804	16974.8	150133	602207	1.08861e+06	1727299	11854	110813	411682	866469	1.26129e+06		MEAN	x	2.02803	0.428711	-2.38718	2.56343	7.10543e-15	99.2625	98.7912	95.7675	85.484	-3.55271e-15	99.1743	91.676
			SD	5.12348	80086.4	88662.1	118816	81554	137681	3884.82	6927.36	25598.1	101690	137413	4814.01	23557.3	90472.7	289094	242024	724.634	6013.42	79702.3	165250	47268.7	6153.9	33714.3	90056.7	391639	148294	3498.09	27868.5	74080.5	143587	179262		SD	x	3.70827	4.10535	5.50158	3.77622	6.3751	0.262227	0.467599	1.72788	6.86408	9.27542	0.298486	1.46064
			Calu-3 / MDL28170
			Raw Data [Counts per Second]																																	Normalized Data [% Inhibition]
	Trial 1			Mock	VSV-G					B.1					BA.1					BA.2					BA.2.12.1					BA.4/BA.5							Mock	VSV-G					B.1					BA.1
					MDL28170 [µM]					MDL28170 [µM]					MDL28170 [µM]					MDL28170 [µM]					MDL28170 [µM]					MDL28170 [µM]								MDL28170 [µM]					MDL28170 [µM]					MDL28170 [µM]
					40	10	2.5	0.625	0	40	10	2.5	0.625	0	40	10	2.5	0.625	0	40	10	2.5	0.625	0	40	10	2.5	0.625	0	40	10	2.5	0.625	0				40	10	2.5	0.625	0	40	10	2.5	0.625	0	40	10
			Replicate 1	74	75844	75948	72030	65039	69627	4527	4980	4571	4423	4188	931	1103	2184	2216	2770	353	854	1452	1567	1048	822	2254	2197	2648	2352	418	1398	1945	1854	1946		Replicate 1	x	-8.12745	-8.27584	-2.68537	7.28988	0.743399	-4.24575	-14.828	-5.27361	-1.81627	3.67342	59.5424	51.5116
			Replicate 2	68	70360	72033	73900	67302	64851	3004	3558	4297	4273	4873	1356	1421	1853	2109	1643	615	1183	1532	1393	1866	1247	1895	1969	2871	3305	822	1352	2412	1892	2491		Replicate 2	x	-0.302496	-2.68965	-5.35361	4.06087	7.55813	31.3321	18.3905	1.12714	1.68779	-12.3284	39.6988	36.6639
			Replicate 3	63	72601	70920	73780	69296	70846	4118	4486	4324	4311	3942	724	1280	1417	2348	1999	688	1067	952	1879	1761	991	1437	2269	1859	2264	676	1318	1083	2861	2040		Replicate 3	x	-3.50011	-1.10154	-5.18239	1.21569	-0.995955	5.30865	-3.28798	0.496408	0.800093	9.42008	69.2074	43.2473
			Replicate 4	53	66461	70219	72010	78374	75268	3521	3894	4458	4406	4378	736	1256	1773	2103	2413	447	963	1539	1738	1894	687	1888	1455	2697	1844	853	1800	1582	2424	2113		Replicate 4	x	5.26087	-0.101308	-2.65683	-11.7374	-7.30557	19.2548	10.5414	-2.63388	-1.41914	-0.765053	68.6471	44.3679
			MEAN	64.5	71316.5	72280	72930	70002.8	70148	3792.5	4229.5	4412.5	4353.25	4345.25	936.75	1265	1806.75	2194	2206.25	525.75	1016.75	1368.75	1644.25	1642.25	936.75	1868.5	1972.5	2518.75	2441.25	692.25	1467	1755.5	2257.75	2147.5		MEAN	x	-1.6673	-3.04209	-3.96955	0.207253	0	12.9125	2.70397	-1.57099	-0.186883	-7.10543e-15	59.274	43.9477
			SD	8.88819	3942.88	2556.86	1051.95	5845.52	4282.96	668.552	630.48	126.971	72.7387	394.517	295.165	130.238	314.908	115.045	490.157	153.117	140.879	280.622	210.548	400.282	241.344	334.607	367.936	450.122	617.024	198.455	224.407	562.513	479.005	238.985		SD	x	5.62598	3.6483	1.501	8.34079	6.11123	15.6176	14.7283	2.9661	1.6992	9.21607	13.7815	6.08093
	Trial 2			Mock	VSV-G					B.1					BA.1					BA.2					BA.2.12.1					BA.4/BA.5							Mock	VSV-G					B.1					BA.1
					MDL28170 [µM]					MDL28170 [µM]					MDL28170 [µM]					MDL28170 [µM]					MDL28170 [µM]					MDL28170 [µM]								MDL28170 [µM]					MDL28170 [µM]					MDL28170 [µM]
					40	10	2.5	0.625	0	40	10	2.5	0.625	0	40	10	2.5	0.625	0	40	10	2.5	0.625	0	40	10	2.5	0.625	0	40	10	2.5	0.625	0				40	10	2.5	0.625	0	40	10	2.5	0.625	0	40	10
			Replicate 1	63	68948	81452	78439	84805	75123	2035	2526	1876	2564	2479	462	1159	1102	1772	1675	569	1188	1032	1200	1286	973	976	1483	2167	1405	829	1322	1052	2198	1976		Replicate 1	x	12.1248	-3.82726	0.0165848	-8.10487	4.24699	19.5668	-0.500664	26.0652	-2.05374	1.42025	73.7672	27.478
			Replicate 2	75	85568	81560	72552	78211	71557	1900	2970	3408	2477	2649	250	987	1158	1294	1861	717	890	1260	1806	1760	796	1717	1873	1732	2325	520	817	1982	1608	1924		Replicate 2	x	-9.07827	-3.96504	7.52695	0.307457	8.79633	25.0843	-18.6472	-36.5485	1.50199	-5.52774	87.8466	38.9009
			Replicate 3	59	77972	74738	82166	73746	86676	2379	2365	2948	3454	2477	624	1033	1417	1638	1519	459	737	933	1158	1364	672	783	1513	2044	2356	809	836	1152	1488	1950		Replicate 3	x	0.612362	4.73815	-4.73815	6.0037	-10.4918	5.50731	6.07949	-17.748	-38.4285	1.50199	63.0085	35.8459
			Replicate 4	71	79739	78559	81288	72031	80452	2115	2004	2150	1260	2450	587	1120	1278	1652	1236	283	654	1367	1485	1332	373	1290	1428	1619	1748	315	1130	1590	2229	1219		Replicate 4	x	-1.6419	-0.136506	-3.61804	8.19162	-2.55151	16.2971	20.8338	14.8667	51.2414	2.6055	65.4657	30.0681
			MEAN	67	78056.8	79077.2	78611.2	77198.2	78452	2107.25	2466.25	2595.5	2438.75	2513.75	480.75	1074.75	1238.75	1589	1572.75	507	867.25	1148	1412.25	1435.5	703.5	1191.5	1574.25	1890.5	1958.5	618.25	1026.25	1444	1880.75	1767.25		MEAN	x	0.504242	-0.797665	-0.203164	1.59948	-3.55271e-15	16.6139	1.94135	-3.34117	3.06529	0	72.522	33.0732
			SD	7.30297	6885.38	3209.42	4341.48	5701.08	6589.32	201.727	400.525	707.239	901.357	91.1313	168.727	78.7163	139.684	205.657	264.47	182.961	235.116	200.155	300.014	218.689	252.593	407.907	202.253	257.455	462.962	246.587	243.73	428.053	387.544	366.116		SD	x	8.78405	4.09443	5.53867	7.27317	8.40635	8.24467	16.3697	28.9053	36.839	3.72459	11.2055	5.22771
	Trial 3			Mock	VSV-G					B.1					BA.1					BA.2					BA.2.12.1					BA.4/BA.5							Mock	VSV-G					B.1					BA.1
					MDL28170 [µM]					MDL28170 [µM]					MDL28170 [µM]					MDL28170 [µM]					MDL28170 [µM]					MDL28170 [µM]								MDL28170 [µM]					MDL28170 [µM]					MDL28170 [µM]
					40	10	2.5	0.625	0	40	10	2.5	0.625	0	40	10	2.5	0.625	0	40	10	2.5	0.625	0	40	10	2.5	0.625	0	40	10	2.5	0.625	0				40	10	2.5	0.625	0	40	10	2.5	0.625	0	40	10
			Replicate 1	78	91284	83672	79416	88157	97466	7469	8724	11065	9261	7057	217	732	933	1433	1414	194	610	1201	1254	1367	596	1077	1707	2130	2312	496	1232	1600	1993	2020		Replicate 1	x	-2.72574	5.84706	10.6403	0.795957	-9.68804	15.8007	1.51662	-25.128	-4.59538	20.49	86.9165	40.6867
			Replicate 2	59	83815	91978	84091	91460	99420	9729	8269	9006	9458	9587	704	866	1048	1334	1023	936	1314	903	1486	1572	888	709	1545	2061	2162	741	980	1180	2103	2069		Replicate 2	x	5.68601	-3.50733	5.37517	-2.92395	-11.8887	-9.92204	6.69531	-1.69303	-6.83758	-8.30583	43.2002	28.658
			Replicate 3	82	88889	86299	94117	84881	72362	6594	7848	7966	8748	8963	531	916	1203	1299	1269	582	802	1256	1540	1505	583	909	1461	2446	1688	601	954	1286	1457	1716		Replicate 3	x	-0.0284371	2.88848	-5.91632	4.48546	18.5846	25.7597	11.487	10.144	1.24346	-1.20362	58.7298	24.1697
			Replicate 4	66	87614	91246	78678	97841	86207	7386	9501	8641	10034	9822	350	489	728	1031	1035	180	945	1470	1528	1246	262	1219	1619	2030	1995	516	1433	1975	2027	1592		Replicate 4	x	1.4075	-2.68294	11.4714	-10.1104	2.99209	16.7454	-7.327	2.4613	-13.3935	-10.9805	74.9776	62.5
			MEAN	71.25	87900.5	88298.8	84075.5	90584.8	88863.8	7794.5	8585.5	9169.5	9375.25	8857.25	450.5	750.75	978	1274.25	1185.25	473	917.75	1207.5	1452	1422.5	582.25	978.5	1583	2166.75	2039.25	588.5	1149.75	1510.25	1895	1849.25		MEAN	x	1.08483	0.636315	5.39263	-1.93823	0	12.0959	3.09299	-3.55395	-5.89574	7.10543e-15	65.956	39.0036
			SD	10.6262	3119.75	3984.51	7110.46	5533.11	12447.2	1348.62	707.437	1335.09	531.443	1253.71	212.419	191.01	200.042	171.809	189.948	360.527	297.694	233.824	134.015	145.36	255.756	219.851	104.881	190.801	267.578	111.393	226.663	357.492	295.599	231.933		SD	x	3.51353	4.48744	8.00795	6.23151	14.0183	15.3496	8.05187	15.1956	6.04875	14.2694	19.0681	17.1463
[truncated: 94 more columns]

## Sheet: Fig.4A
				Raw Data [Counts per Second]																		Normalized Data [Fold of B.1]
	Trial 1			No Spike	B.1	BA.2					BA.5								Trial 1			No Spike	B.1	BA.2					BA.5
						WT	H69Δ/V70Δ	L452R	F486V	R493Q	WT	Δ69H/Δ70V	R452L	V486F	Q493R									WT	H69Δ/V70Δ	L452R	F486V	R493Q	WT	Δ69H/Δ70V	R452L	V486F	Q493R
			Replicate 1	106	810201	1239473	1460606	1326742	1041054	1114283	1443359	1296924	1365795	1479571	1308494						Replicate 1	x	0.972855	1.48831	1.75383	1.5931	1.25005	1.33798	1.73312	1.55729	1.63999	1.77661	1.57118
			Replicate 2	95	817977	1299694	1408929	1325346	1190046	1350014	1526350	1387791	1395417	1472966	1378645						Replicate 2	x	0.982192	1.56062	1.69178	1.59142	1.42896	1.62104	1.83278	1.6664	1.67556	1.76867	1.65542
			Replicate 3	87	818162	1096855	1454998	1409228	1170788	1246104	1506848	1298559	1333916	1367910	1257462						Replicate 3	x	0.982414	1.31706	1.7471	1.69214	1.40583	1.49627	1.80936	1.55925	1.60171	1.64253	1.50991
			Replicate 4	97	884891	1190185	1421329	1603453	1247325	1363788	1447383	1390024	1464395	1430387	1164036						Replicate 4	x	1.06254	1.42912	1.70667	1.92536	1.49773	1.63758	1.73796	1.66908	1.75838	1.71755	1.39772
			MEAN	96.25	832808	1.20655e+06	1.43647e+06	1.41619e+06	1.1623e+06	1.26855e+06	1480985	1.34332e+06	1.38988e+06	1.43771e+06	1.27716e+06						MEAN	x	1	1.44878	1.72485	1.7005	1.39564	1.52322	1.7783	1.61301	1.66891	1.72634	1.53356
			SD	7.80491	34919.8	85752.6	25256	130855	87123.9	115483	41919.3	52646.8	55663.3	51384.2	90307						SD	x	0.0419302	0.102968	0.0303263	0.157126	0.104615	0.138667	0.0503349	0.0632161	0.0668381	0.0616999	0.108437
	Trial 2			No Spike	B.1	BA.2					BA.5								Trial 2			No Spike	B.1	BA.2					BA.5
						WT	H69Δ/V70Δ	L452R	F486V	R493Q	WT	Δ69H/Δ70V	R452L	V486F	Q493R									WT	H69Δ/V70Δ	L452R	F486V	R493Q	WT	Δ69H/Δ70V	R452L	V486F	Q493R
			Replicate 1	101	835608	1507126	1495193	1628420	1293692	1274857	1999943	1528721	1361621	1403599	1348172						Replicate 1	x	1.03449	1.86584	1.85107	2.01601	1.60161	1.57829	2.47596	1.89258	1.68571	1.73767	1.66906
			Replicate 2	97	851480	1427804	1441306	1627133	1415358	1479235	1697224	1326400	1399801	1553850	1462599						Replicate 2	x	1.05414	1.76764	1.78436	2.01441	1.75223	1.83131	2.10119	1.6421	1.73297	1.92369	1.81072
			Replicate 3	91	747425	1401690	1422558	1725226	1373018	1334798	1777926	1488920	1487651	1275420	1409283						Replicate 3	x	0.925322	1.73531	1.76115	2.13585	1.69982	1.6525	2.2011	1.8433	1.84173	1.57899	1.74471
			Replicate 4	82	796469	1398537	1458119	1760754	1512740	1369057	1755474	1441992	1512999	1552866	1390551						Replicate 4	x	0.98604	1.73141	1.80517	2.17984	1.87279	1.69491	2.1733	1.78521	1.87311	1.92247	1.72152
			MEAN	92.75	807746	1.43379e+06	1454294	1.68538e+06	1398702	1.36449e+06	1.80764e+06	1.44651e+06	1440518	1.44643e+06	1.40265e+06						MEAN	x	1	1.77505	1.80044	2.08653	1.73161	1.68925	2.23789	1.7908	1.78338	1.7907	1.7365
			SD	8.26136	46385.2	50620.1	30893.5	68083.5	91230.2	85835	132635	87567.3	71548.6	134098	47441.6						SD	x	0.0574255	0.0626684	0.0382465	0.0842883	0.112944	0.106265	0.164204	0.108409	0.0885782	0.166015	0.0587334
	Trial 3			No Spike	B.1	BA.2					BA.5								Trial 3			No Spike	B.1	BA.2					BA.5
						WT	H69Δ/V70Δ	L452R	F486V	R493Q	WT	Δ69H/Δ70V	R452L	V486F	Q493R									WT	H69Δ/V70Δ	L452R	F486V	R493Q	WT	Δ69H/Δ70V	R452L	V486F	Q493R
			Replicate 1	112	995283	1673652	1687883	1743184	1276358	1347660	1576598	1465503	1079620	1509254	1367168						Replicate 1	x	1.13775	1.91321	1.92948	1.9927	1.45905	1.54056	1.80227	1.67527	1.23415	1.72529	1.56286
			Replicate 2	73	843016	1537372	1670928	1790960	1342765	1354066	1709765	1319213	919383	1447225	1198722						Replicate 2	x	0.963683	1.75743	1.9101	2.04731	1.53497	1.54788	1.9545	1.50804	1.05098	1.65438	1.3703
			Replicate 3	113	779546	1691402	1608594	1570955	1211937	1226736	1625148	1420977	1167544	1464208	1331313						Replicate 3	x	0.891128	1.93351	1.83884	1.79582	1.38541	1.40233	1.85777	1.62437	1.33466	1.67379	1.52187
			Replicate 4	96	881296	1584080	1666596	1546864	1089762	1152904	1570928	1444333	920191	1548198	1104157						Replicate 4	x	1.00744	1.81082	1.90515	1.76828	1.24575	1.31793	1.79579	1.65107	1.05191	1.7698	1.2622
			MEAN	98.5	874785	1.62163e+06	1.6585e+06	1.66299e+06	1.23021e+06	1.27034e+06	1.62061e+06	1.41251e+06	1.02168e+06	1.49222e+06	1250340						MEAN	x	1	1.85374	1.89589	1.90103	1.40629	1.45218	1.85258	1.61469	1.16793	1.70581	1.42931
			SD	18.6994	90630.9	73220.7	34515.6	122152	107793	97776.9	64225	64799.6	123015	45581.1	121435						SD	x	0.103604	0.0837014	0.039456	0.139636	0.123222	0.111772	0.0734181	0.0740749	0.140623	0.0521055	0.138817

## Sheet: Fig.4B
				Raw Data [Counts per Second]																		Normalized Data [Fold of B.1]
	Trial 1			No Spike	B.1	BA.2					BA.5								Trial 1			No Spike	B.1	BA.2					BA.5
						WT	H69Δ/V70Δ	L452R	F486V	R493Q	WT	Δ69H/Δ70V	R452L	V486F	Q493R									WT	H69Δ/V70Δ	L452R	F486V	R493Q	WT	Δ69H/Δ70V	R452L	V486F	Q493R
			Replicate 1	109	60034	23679	38336	22196	24772	24943	58582	37716	23676	54632	13363						Replicate 1	x	0.976591	0.385193	0.623623	0.361069	0.402974	0.405755	0.952971	0.613538	0.385145	0.888715	0.21738
			Replicate 2	84	56748	17697	26851	25304	29327	32524	47214	26345	11536	35099	19179						Replicate 2	x	0.923137	0.287882	0.436793	0.411628	0.477071	0.529078	0.768045	0.428562	0.18766	0.570966	0.311991
			Replicate 3	101	64027	26835	54010	28229	20493	33450	41099	14511	25961	39349	14531						Replicate 3	x	1.04155	0.436533	0.878597	0.45921	0.333366	0.544141	0.66857	0.236055	0.422315	0.640102	0.23638
			Replicate 4	99	65083	27573	49559	20256	17387	24348	35038	18230	20757	51825	34836						Replicate 4	x	1.05872	0.448538	0.806191	0.329511	0.28284	0.396076	0.569974	0.296553	0.33766	0.843053	0.566688
			MEAN	98.25	61473	23946	42189	23996.2	22994.8	28816.2	45483.2	24200.5	20482.5	45226.2	20477.2						MEAN	x	1	0.389537	0.686301	0.390354	0.374063	0.468763	0.73989	0.393677	0.333195	0.735709	0.33311
			SD	10.4363	3827.59	4495.28	12167.6	3505.08	5194.92	4836.89	10048.2	10276.2	6333.18	9471.27	9896.63						SD	x	0.0622646	0.0731262	0.197934	0.0570182	0.0845074	0.0786831	0.163457	0.167166	0.103024	0.154072	0.160991
	Trial 2			No Spike	B.1	BA.2					BA.5								Trial 2			No Spike	B.1	BA.2					BA.5
						WT	H69Δ/V70Δ	L452R	F486V	R493Q	WT	Δ69H/Δ70V	R452L	V486F	Q493R									WT	H69Δ/V70Δ	L452R	F486V	R493Q	WT	Δ69H/Δ70V	R452L	V486F	Q493R
			Replicate 1	100	47126	22637	39462	25479	26439	17894	43736	29638	25340	34918	13820						Replicate 1	x	0.87289	0.419293	0.730933	0.471934	0.489715	0.331441	0.810098	0.548969	0.469359	0.646767	0.25598
			Replicate 2	105	56452	18895	26271	26327	22560	11345	42669	20514	39833	31822	21382						Replicate 2	x	1.04563	0.349982	0.486604	0.487641	0.417867	0.210137	0.790335	0.37997	0.737805	0.589422	0.396047
			Replicate 3	103	60712	31338	29253	26692	20326	33295	32302	25321	18467	28187	21433						Replicate 3	x	1.12454	0.580457	0.541838	0.494402	0.376488	0.616705	0.598313	0.469007	0.342054	0.522093	0.396992
			Replicate 4	85	51664	16408	34549	26835	19032	10149	34703	38471	21690	47967	18180						Replicate 4	x	0.956945	0.303917	0.639933	0.49705	0.35252	0.187984	0.642785	0.712578	0.401752	0.888467	0.336738
			MEAN	98.25	53988.5	22319.5	32383.8	26333.2	22089.2	18170.8	38352.5	28486	26332.5	35723.5	18703.8						MEAN	x	1	0.413412	0.599827	0.487757	0.409147	0.336567	0.710383	0.527631	0.487743	0.661687	0.34644
			SD	9.06918	5881.37	6534.71	5829.73	608.341	3245.39	10642	5702.09	7628.83	9428.1	8613.41	3593.84						SD	x	0.108937	0.121039	0.107981	0.011268	0.0601127	0.197117	0.105617	0.141305	0.174632	0.159542	0.0665669
	Trial 3			No Spike	B.1	BA.2					BA.5								Trial 3			No Spike	B.1	BA.2					BA.5
						WT	H69Δ/V70Δ	L452R	F486V	R493Q	WT	Δ69H/Δ70V	R452L	V486F	Q493R									WT	H69Δ/V70Δ	L452R	F486V	R493Q	WT	Δ69H/Δ70V	R452L	V486F	Q493R
			Replicate 1	100	48765	26218	51017	23123	20515	13160	43084	25012	17224	36462	20798						Replicate 1	x	0.932325	0.501255	0.97538	0.442082	0.392221	0.251602	0.823711	0.478197	0.329301	0.697107	0.397631
			Replicate 2	91	50126	28722	31504	20204	35580	25537	39440	29810	9908	36856	17616						Replicate 2	x	0.958345	0.549128	0.602316	0.386275	0.680244	0.488235	0.754042	0.569929	0.189428	0.70464	0.336795
			Replicate 3	99	55799	22184	49583	37930	35854	23181	36679	23869	6332	45654	26880						Replicate 3	x	1.06681	0.42413	0.947964	0.725173	0.685483	0.443191	0.701256	0.456345	0.12106	0.872846	0.513911
			Replicate 4	81	54529	35076	21943	33666	26561	20580	34059	24626	14987	42993	15294						Replicate 4	x	1.04252	0.670608	0.419522	0.643651	0.507812	0.393463	0.651165	0.470818	0.286532	0.821971	0.292402
			MEAN	92.75	52304.8	28050	38511.8	28730.8	29627.5	20614.5	38315.5	25829.2	12112.8	40491.2	20147						MEAN	x	1	0.53628	0.736295	0.549295	0.56644	0.394123	0.732543	0.493822	0.23158	0.774141	0.385185
			SD	8.80814	3387.91	5403.16	14172.6	8428.82	7453.02	5366.21	3864.32	2695.96	4921.52	4559.34	5023.77						SD	x	0.0647726	0.103302	0.270962	0.161148	0.142492	0.102595	0.073881	0.0515434	0.0940932	0.0871687	0.096048

[truncated: 17 more sheets: Fig.5A, Fig.5B, Fig.6B, Fig.6C, Fig.6D, Fig.6E, Fig.6G, Fig.6H, Supplementary Fig.1B, Supplementary Fig.1C, Supplementary Fig.2, Supplementary Fig.3, Supplementary Fig.4A, Supplementary Fig.4B, Supplementary Fig.4C, Supplementary Fig.5B, Supplementary Fig.5C]
